# Supplementary material for: Amplicon sequencing analysis of arbuscular mycorrhizal fungal communities colonizing maize roots in different cover cropping and tillage systems
Source: Sci Rep. 2020 Apr 3;10:6039. doi: 10.1038/s41598-020-58942-3 (PMC7125109; doi:10.1038/s41598-020-58942-3)
Supplement: Supplementary file 2 — Supplementary information 2. [file 41598_2020_58942_MOESM2_ESM.xlsx]

## Sheet: Table S1
Supplementary Table S1: Description of detected AMF OTUs in maize by Miseq amplicon sequencing.
OTU No.	Accession	Family	Genus	Description	Max identity	E-value	Max score	Squences
OTU101	AM181144	Gigasporaceae	Gigaspora	Gigaspora margarita 18S rRNA gene, strain BEG34, cured isolate	1	2.2e-109	204	CCATTGGTCGGGCAATAGTCTGTACTGGTGTGTAGAATTTCTACCTTCTGGGGAACTATCATGTTATTTATTTAGCGTGGTAGGAAACCAGGACCTTTACCTTGAAAAAATTAGAGTGTTCAAAGCAGGCTTACGTCTGAATACATTAGCATGGAATAATAAAATAGGACGGTGGTCCTGTTTTGTTGGTTTCTGAATCACCGTAAT
OTU1020	LN616477	Glomeraceae	Glomus	Uncultured Glomus partial 18S rRNA gene, isolate BAxCO VTX00090, clone GAMF1198	1	2.7e-116	216	GTCAGTAGGCTGGTCGTGCCACCGGTACGTACTGGTCTCACTGATTCCTCCTTCCTGAAGAACCGTAATGCCATTAATTTGGTGTTGCGGGGAAACAGGACTGTTACTTTGAAAAAATTAGAGTGTTTAAAGCAAGCTAACGCTTGAATACATTAGCATGGAATAATGAAATAGGACGATCGATCCTATTTTGTTGGTTTCTAGGATTGACGTAAT
OTU1078	LT216981	Glomeraceae	Glomus	Uncultured Glomus partial 18S rRNA gene, isolate 3C1 VT312, clone IKXC9GJ01CSNL6	1	2.7e-116	216	GTCAGTAGGTTGGTCGTGCCACCGGTACGTACTGGTCTCACTGATTCCTCCTTCCTGAAGAACCGTAATGCCATTAATTTGGTGTTGCGGGGAATCTGGACTGTTACTTTGAAAAAATTAGAGTGTTTAAAGCAGGCTAACGCTTGAATACATTAGCATGGAATAATGAAATAGGACGTTCGATCCTATTTTGTTGGTTTCTAGGATTGACGTAAT
OTU1254	HG329704	Glomeraceae	Glomus	Uncultured Glomus partial 18S rRNA gene, isolate B10C VT143, clone 71_cloned	1	1e-115	215	ATCAGATTGTCGGTCGTGCCTCGGTACGCACTGGCATTATTGGTTCCTACCTTCTGAAGAACCGCGATGTCATTAATTTGGTGTCGTGGGGAATCAGGACTGTTACTTTGAAAAAATTAGAGTGTTTAAAGCAGGCTAACGCTTGAATACATTAGCATGGAATAATGAAATAGGACGTTCGATCCTATTTTGTTGGTTTCTAGGATTGACGTAAT
OTU130	KP227393	Gigasporaceae	Scutellospora	Uncultured Glomeromycota clone 531 18S ribosomal RNA gene, partial sequence	0.981	3.4e-108	202	GTTCTACCGTTGGTCGGGCTATTGTCTGTACTGGCGTGTAGAATTTCTACCTTCTGGGGAACTATCATGTTATTAATTTAGCGTGGTAGGAAACCAGGACCTTTACCTTGAAAAAATTAGAGTGTTCAAAGCAGGCTTATGTCTGAATACATTAGCATGGAATAATAAAATAGGACGGTGGTCCTGTTTTGTTGGTTTCTAGGATTGACGTAAT
OTU1416	AJ306435	Gigasporaceae	Racocetra	Racocetra fulgida VTX00041	1	5.4e-114	212	GTTCTACCGTTGGTCGGGCTTTGTCTGTACTGGCGTGTAGAATTTCTACCTTCTGGGGAACCATCATGTTATTAATTTAACGTGGTGGGAAACCAGGACCTTTACCTTGAAAAAATTAGAGTGTTCAAAGCAGGCTTATGTCTGAATACATTAGCATGGAATAATAAAATAGGACGGTGGTCCTGTTTTGTTGGTTTCTGAATCACCGTAAT
OTU1606	LT217431	Glomeraceae	Glomus	Uncultured Glomus partial 18S rRNA gene, isolate CassB8 VT99, clone IK2YRTO01AJ0D5	0.995	7.8e-113	210	AGTAGTCTGGTCGTGCCACTGGTATGTACTGGTCTTACTGATTTCTCCTTCCTGAAGAACTGTAATGTCATTAATTTGGTGTTGCGGGGAATCTGGACTGTTACTTTGAAAAAATTAGAGTGTTTAAAGCAGGCTAACGCTTGAATACATTAGCATGGAATAATGAAATAGGACGTTCGATCCTATTTTGTTGGTTTCTAGGATTGACGTAAT
OTU1613	LT217225	Glomeraceae	Rhizophagus	Uncultured Glomus partial 18S rRNA gene, isolate 6C5 VT90, clone IK2YRTO01AQ1TK	1	2.7e-116	216	GTCAGTAGGTTGGTCGTGCCACCGGTACGTACTGGTCTCACTGATTCCTCCTTCCTGAAGAACCGTAATGCCATTAATTTGGTGTTGCGGGGAAACAGGACTGTTACTTTGAAAAAATTAGAGTGTTTAAAGCAGGCTAACGCTTGAATACATTAGCATGGAATAATGAAATAGGACGATCGATCCTATTTTGTTGGTTTCTAGGATTGACGTAAT
OTU1636	HF567397	Glomeraceae	Rhizophagus	Uncultured Glomus partial 18S rRNA gene, isolate TF3-9 VT90, clone 515-long	1	1e-115	215	GTCAGTAGGTTGGTCGTGCCACCGGTACGTACTGGTCTCACTGATTCCTCCTTCCTGAAGAACCGTAATGCCATTAATTTGGTGTTGCGGGAAACAGGACTGTTACTTTGAAAAAATTAGAGTGTTTAAAGCAAGCTAACGCTTGAATACATTAGCATGGAATAATGAAATAGGACGATCGATCCTATTTTGTTGGTTTCTAGGATTGACGTAAT
OTU1656	KC464527	Glomeromycotina	Rhizophagus	Uncultured Glomeromycota clone OTU19 18S ribosomal RNA gene, partial sequence	0.995	5.94e-106	394	GTCAGTAGGTTGGTCGTACCACCGGTACGTACTGGTCTCACTGATTCCTCCTTCCTGAAGAACCGTAATGCCATTAATTTGGTGTTGCGGGGAAACAGGACTGTTACTTTGAAAAAATTAGAGTGTTTAAAGCAAGCTAACGCTTGAATACATTAGCATGGAATAATGAAATAGGACATCCGATTCTATTTTGTTGGTTTCTAGGATCGATGTAAT
OTU1770	LT216986	Glomeraceae	Glomus	Uncultured Glomus partial 18S rRNA gene, isolate 3C1 VT403, clone IK2YRTO01DRRW0	1	2.7e-116	216	GTCAGTAGGCTGGTCGTGCCACCGGTACGTACTGGTCTCACTGATTCCTCCTTCCTGAAGAACCGTAATGCCATTAATTTGGTGTTGCGGGGAAACAGGACTGTTACTTTGAAAAAATTAGAGTGTTTAAAGCAGGCTAACGCTTGAATACATTAGCATGGAATAATGAAATAGGACGATCGATCCTATTTTGTTGGTTTCTAGGATTGACGTAAT
OTU1813	LT216986	Glomeraceae	Glomus	Uncultured Glomus partial 18S rRNA gene, isolate 3C1 VT403, clone IK2YRTO01DRRW0	1	2.7e-116	216	GTCAGTAGGCTGGTCGTGCCACCGGTACGTACTGGTCTCACTGATTCCTCCTTCCTGAAGAACCGTAATGCCATTAATTTGGTGTTGCGGGGAAACAGGACTGTTACTTTGAAAAAATTAGAGTGTTTAAAGCAGGCTAACGCTTGAATACATTAGCATGGAATAATGAAATAGGACGATCGATCCTATTTTGTTGGTTTCTAGGATTGACGTAAT
OTU1828	LN890625	Gigasporaceae	Racocetra	Racocetra sp. 1 RJ-2015 partial 18S rRNA gene	0.995	2.9e-112	209	GTTCTACCGTTGGTCGGGCTTTGTCTGTACTGGCGTGTAGAATTTCTACCTTCTGGGGAACCATCATGTTATTAATTTAACGTGGTGGGAAACCAGGACCTTTACCTTGAAAAAATTAGAGTGTTCAAAGCAGGCTTACGTCTGAATACATTAGCATGGAATAATAAAATAGGACGGTGGTCCTGTTTTGTTGGTTTCTGAATCACCGTAAT
OTU1881	LT833094	Glomeraceae	Glomus	Uncultured Glomeromycotina partial 18S rRNA gene, isolate TAxDS9 VTX00092, clone HNI0JTB01ASTTY	1	2.7e-116	216	GTTAGTAGGTTGGTCATGCCTCTGGTATGTACTGGTCTCACTGATTCCTCCTTCCTTATGAACCGTAATGCCATTAATTTGGTGTTGCGGGGAAACAGGACTGTTACTTTGAAAAAATTAGAGTGTTTAAAGCAGGCTCACGCTTGAATACATTAGCATGGAATAATGAAATAGGACGATCGATCCTATTTTGTTGGTTTCTAGGATTGACGTAAT
OTU2025	LN616477	Glomeraceae	Glomus	Uncultured Glomus partial 18S rRNA gene, isolate BAxCO VTX00090, clone GAMF1198	1	2.7e-116	216	GTCAGTAGGCTGGTCGTGCCACCGGTACGTACTGGTCTCACTGATTCCTCCTTCCTGAAGAACCGTAATGCCATTAATTTGGTGTTGCGGGGAAACAGGACTGTTACTTTGAAAAAATTAGAGTGTTTAAAGCAAGCTAACGCTTGAATACATTAGCATGGAATAATGAAATAGGACGATCGATCCTATTTTGTTGGTTTCTAGGATTGACGTAAT
OTU2090	AB193053	Glomeraceae	Glomus	Rhizophagus clarus gene for 18S ribosomal RNA, partial sequence, clone:DGGE8	1	3.8e-115	214	GTCAGTAGGCTGGTCGTGCCACCGGTACGTACTGGTCTCACTGATTCCTCCTTCCTGAAGAACCGTAATGCCATTAATTTGGTGTTGCGGGGAAACAGGACTGTTACTTTGAAAAAATTAGAGTGTTTAAAGCAAGCTAACGCTTGAATACATTAGCATGGAATAATGAAATAGGACGATCGATCCTATTTTGTTGGTTTCTAGGATTGACGTAAT
OTU223	LT830784	Gigasporaceae	Dentiscutata	Uncultured Glomeromycotina partial 18S rRNA gene, isolate LOxHP1 VTX00255, clone IVXOC1002GN6W0	1	1.4e-114	213	GTTCCACCGTTGGTCGGGCTATTGTTTGTACTGGCGTGTGGAATTTCTACCTTCTGGGGAACTATCATGTTATTAATTTAGCGTGGTAGGAAACCAGGACCTTTACCTTGAAAAAATTAGAGTGTTCAAAGCAGGCTTATGTCTGAATACATTAGCATGGAATAATAAAATAGGACGGTGGTCCTGTTTTGTTGGTTTCTGAATCACCGTAAT
OTU2323	LT934945	Gigasporaceae	Racocetra	uncultured Gigaspora genomic DNA sequence contains 18S rRNA gene, isolate LPxCB8 VT41, clone IRERXRB01EEJ1M	1	5.4e-114	212	GTTCTACCGTTGGTCGGGCTTTGTCTGTACTGGCGTGTAGAATTTCTACCTTCTGGGGAACCATCATGTTATTAATTTAACGTGGTGGGAAACCAGGACCTTTACCTTGAAAAAATTAGAGTGTTCAAAGCAGGCTTATGTCTGAATACATTAGCATGGAATAATAGAATAGGACGGTGGTCCTGTTTTGTTGGTTTCTGAATCACCGTAAT
OTU2338	LT723322	Glomeraceae	Claroideoglomus	Uncultured Glomus partial 18S rRNA gene, isolate OUEVOPV4 VTX00114, clone I2R3EJD02IGMYO	0.995	1.5e-114	213	GTTAGTAGGTTGGTCATGCCTCTGGTATGTACTGGTCTCACTGATTCCTCCTTCCTTATGAACCGTAATGCCATTAATTTGGTGTTGCGGGGAATTTGGACTGTTACTTTGAAAAAATTAGAGTGTTTAAAGCAAGCTAACGCTTGAATACATTAGCATGGAATAATGAAATAGGACGTTCGATCCTATTTTGTTGGTTTCTAGGATTGACGTAAT
OTU242	LT834104	Glomeraceae	Glomus	Uncultured Glomeromycotina partial 18S rRNA gene, isolate TTxSJ 8 VTX00143, clone I241CS104EG9VT	0.995	5.5e-114	212	ATCAGATTGTCGGTCGTGCCTCGGTACGCACTGGTATTATTGGTTCCTACCTTCTGAAGAACCGCGATGTCATTAATTTGGTGTCGTGGGGAATCAGGACTGTTACTTTGAAAAAATTAGAGTGTTTAAAGCAGGCTTACGCTTGAATACATTAGCATGGAATAATGAAATAGGACGTTTGATCCTATTTTGTTGGTTTCTAGGATTGACGTAAT
OTU268	LT829895	Glomeraceae	Glomus	Uncultured Glomeromycotina partial 18S rRNA gene, isolate GVyLJ7 VTX00092, clone HNI0JTB01BPYZL	1	2.7e-116	216	GTTAGTAGGTTGGTCATGCCACTGGTATGTACTGATCTTACTGATTCCTCCTTCCTGATGAACCGTAATGCCATTAATTTGGTGTTGCGGGGAGACTGGACTGTTACTTTGAAAAAATTAGAGTGTTTAAAGCAGGCTAACGCTTGAATACATTAGCATGGAATAATGAAATAGGACGTTCGATCCTATTTTGTTGGTTTCTAGGATTGACGTAAT
OTU2772	HG329704	Glomeraceae	Glomus	Uncultured Glomus partial 18S rRNA gene, isolate B10C VT143, clone 71_cloned	1	1e-115	215	ATCAGATTGTCGGTCGTGCCTCGGTACGCACTGGCATTATTGGTTCCTACCTTCTGAAGAACCGCGATGTCATTAATTTGGTGTCGTGGGGAATCAGGACTGTTACTTTGAAAAAATTAGAGTGTTTAAAGCAGGCTAACGCTTGAATACATTAGCATGGAATAATGAAATAGGACGTTCGATCCTATTTTGTTGGTTTCTAGGATTGACGTAAT
OTU2854	FR716558	Glomeraceae	Glomus	Uncultured Glomus partial 18S rRNA gene, clone R1_33	0.981	2.4e-109	204	ATTAGTAGTCTGGTCGTGCCACTGGTATGTACTGGTCTTACTGATTTCTCCTTCCTGAAGAACTGTAATGCCATTAATTTGGTGTTGCGGGGAAACAGGACTGTTACTTTGAAAAAATTAGAGTGTTTAAAGCAAGCTAACGCTTGAATACATTAGCATGGAATAATGAAATAGGACGATCGATCCTATTTTGTTGGTTTCTAGGATTGACGTAAT
OTU2866	LT934687	Glomeraceae	Glomus	uncultured Glomus genomic DNA sequence contains 18S rRNA gene, isolate LPwGM5 VT280, clone IK2YRTO01BUHM2	0.995	1.5e-114	213	GTCAGTAGATTGGTCGTGCCACTGGTATGTACTGGTCTTACTGGCTCCTCCTTCCTGATGAACCGTAATGCCATTAATTTGGTGTTGCGGGGAAACTGGACTGTTACTTTGAAAAAATTAGAGTGTTTAAAGCAGGCTAACGCTTGAATACATTAGCATGGAATAATGAAATAGGACGTTCGATCCTATTTTGTTGGTTTCTAGGATTGACGTAAT
OTU2935	LT723322	Glomeraceae	Claroideoglomus	Uncultured Glomus partial 18S rRNA gene, isolate OUEVOPV4 VTX00114, clone I2R3EJD02IGMYO	0.995	1.5e-114	213	GTTAGTAGGTTGGTCATGCCTCTGGTATGTACTGGTCTCACTGATTCCTCCTTCCTTATGAACCGTAATGCCATTAATTTGGTGTTGCGGGGAATTTGGACTGTTACTTTGAAAAAATTAGAGTGTTTAAAGCAAGCTAACGCTTGAATACATTAGCATGGAATAATGAAATAGGACGTTCGATCCTATTTTGTTGGTTTCTAGGATTGACGTAAT
OTU294	LT217509	Glomeraceae	Glomus	Uncultured Glomus partial 18S rRNA gene, isolate CassC1 VT90, clone IK2YRTO01D4VIT	1	2.7e-116	216	GTCAGTAGGTTGGTCGTGCCACCGGTACGTACTGGTCTCACTGATTCCTCCTTCCTGAAGAACCGTAATGCCATTAATTTGGTGTTGCGGGGAAACAGGACTGTTACTTTGAAAAAATTAGAGTGTTTAAAGCAAGCTAACGCTTGAATACATTAGCATGGAATAATGAAATAGGACGATCGATCCTATTTTGTTGGTTTCTAGGATTGACGTAAT
OTU2940	LT216986	Glomeraceae	Glomus	Uncultured Glomus partial 18S rRNA gene, isolate 3C1 VT403, clone IK2YRTO01DRRW0	1	3.1e-108	202	GTCAGTAGGCTGGTCGTGCCACCGGTACGTACTGGTCTCACTGATTCCTCCTTCCTGAAGAACCGTAATGCCATTAATTTGGTGTTGCGGGGAAACAGGACTGTTACTTTGAAAAAATTAGAGTGTTTAAAGCAGGCTAACGCTTGAATACATTAGCATGGAATAATGAAATAGGACGATCGATCCTATTTTGTTGGTTTCT
OTU298	LN890603	Gigasporaceae	Racocetra	Uncultured Racocetra genomic DNA sequence contains 18S rRNA gene, OTU NS31_110	0.995	2.9e-112	209	GTTCTACCGTTGGTCGGGCTTTGTCTGTACTGGCGTGTAGAATTTCTACCTTCTGGGGAACCATCATGTTATTAATTTAACGTGGTGGGAAACCAGGGCCTTTACCTTGAAAAAATTAGAGTGTTCAAAGCAGGCTTATGTCTGAATACATTAGCATGGAATAATAAAATAGGACGGTGGTCCTGTTTTGTTGGTTTCTGAATCACCGTAAT
OTU3016	LT217431	Glomeraceae	Glomus	Uncultured Glomus partial 18S rRNA gene, isolate CassB8 VT99, clone IK2YRTO01AJ0D5	0.981	1.3e-107	201	AGTAGTCTGGTCGTGCCACTGGTATGTACTGGTCTTACTGATTTCTCCTTCCTGAAGAACTGTAATGCCATTAATTTGGTGTTGCGGGGAAACAGGACTGTTACTTTGAAAAAATTAGAGTGTTTAAAGCAAGCTAACGCTTGAATACATTAGCATGGAATAATGAAATAGGACGATCGATCCTATTTTGTTGGTTTCTAGGATTGACGTAAT
OTU3029	LT984188	Glomeraceae	Glomus	uncultured Glomus partial 18S rRNA gene, isolate SLTSv13 VT222, clone JHQ0WPG02JHL1L	1	1e-115	215	ACCGGCTTACTGGTCGTGCTTTTGTACGTACTGGTATAATCGGTTTCTCCTTTCTGACGAACTATAATGCCATTAATTTGGTGTTATAGGGAATCAGGACTGTTACTTTGAAAAAATTAGAGTGTTTAAAGCAGGCTCACGCTTGAATACATTAGCATGGAATAACGGAATAGGACGTTTGATTCTATTTTGTTGGTTTCTAGGATCGACGTAAT
OTU3098	LT217225	Glomeraceae	Rhizophagus	Uncultured Glomus partial 18S rRNA gene, isolate 6C5 VT90, clone IK2YRTO01AQ1TK	1	2.7e-116	216	GTCAGTAGGTTGGTCGTGCCACCGGTACGTACTGGTCTCACTGATTCCTCCTTCCTGAAGAACCGTAATGCCATTAATTTGGTGTTGCGGGGAAACAGGACTGTTACTTTGAAAAAATTAGAGTGTTTAAAGCAGGCTAACGCTTGAATACATTAGCATGGAATAATGAAATAGGACGATCGATCCTATTTTGTTGGTTTCTAGGATTGACGTAAT
OTU3150	LT217431	Glomeraceae	Glomus	Uncultured Glomus partial 18S rRNA gene, isolate CassB8 VT99, clone IK2YRTO01AJ0D5	1	2.7e-116	216	ATTAGTAGTCTGGTCGTGCCACTGGTATGTACTGGTCTTACTGATTTCTCCTTCCTGAAGAACTGTAATGTCATTAATTTGGTGTTGCGGGGAATCTGGACTGTTACTTTGAAAAAATTAGAGTGTTTAAAGCAGGCTAACGCTTGAATACATTAGCATGGAATAATGAAATAGGACGATCGATCCTATTTTGTTGGTTTCTAGGATTGACGTAAT
OTU3263	KC708373	Glomeraceae	Glomus	Uncultured Glomeromycota clone 1 18S ribosomal RNA gene, partial sequence	1	2.7e-116	216	ATTAGTAGTCTGGTCGTGCCACTGGTATGTACTGGTCTTACTGATTTCTCCTTCCTGAAGAACCGTAATGCCATTAATTTGGTGTTGCGGGGAATCTGGACTGTTACTTTGAAAAAATTAGAGTGTTTAAAGCAGGCTAACGCTTGAATACATTAGCATGGAATAATGAAATAGGACGTTCGATCCTATTTTGTTGGTTTCTAGGATTGACGTAAT
OTU3268	LT216978	Glomeraceae	Rhizophagus	Uncultured Glomus partial 18S rRNA gene, isolate 3C7 VT248, clone IK2YRTO01EYSDT	1	2.7e-116	216	GTCAGTAGGTTGGTCGTGCCACCGGTACGTACTGGTCTCACTGATTCCTCCTTCCTGAAGAACCGTAATGCCATTAATTTGGTGTTGCGGGGAAACAGGACTGTTACTTTGAAAAAATTAGAGTGTTTAAAGCAGGCTAACGCTTGAATACATTAGCATGGAATAATGAAATAGGACGTTCGATCTTATTTTGTTGGTTTCTAAGATTGACGTAAT
OTU3284	LT217508	Glomeraceae	Rhizophagus	Uncultured Glomus partial 18S rRNA gene, isolate CassC1 VT90, clone IK2YRTO01BSZGU	1	2.7e-116	216	GTCAGTAGGTTGGTCGTGCCACCGGTACGTACTGGTCTCACTGATTCCTCCTTCCTGAAGAACCGTAATGCCATTAATTTGGTGTTGCGGGGAAACAGGACTGTTACTTTGAAAAAATTAGAGTGTTTAAAGCAAGCTAACGCTTGAATACATTAGCATGGAATAATGAAATAGGACGATCGATCCTATTTTGTTGGTTTCTAGGATTGACGTAAT
OTU332	LN622026	Glomeraceae	Rhizophagus	Uncultured Glomus partial 18S rRNA gene, isolate SKT2GS VTX00090, clone GAMF6747	1	2.7e-116	216	GTCAGTAGGTTGGTCGTGCCACCGGTACGTACTGGTCTCACTGATTCCCCCTTCCTGAAGAACCGTAATGCCATTAATTTGGTGTTGCGGGGAAACAGGACTGTTACTTTGAAAAAATTAGAGTGTTTAAAGCAAGCTAACGCTTGAATACATTAGCATGGAATAATGAAATAGGACGATCGATCCTATTTTGTTGGTTTCTAGGATTGACGTAAT
OTU3495	LT217431	Glomeraceae	Glomus	Uncultured Glomus partial 18S rRNA gene, isolate CassB8 VT99, clone IK2YRTO01AJ0D5	0.991	4.3e-111	207	GTCAGTAGGTTGGTCGTGCCACTGGTATGTACTGGTCTTACTGATTTCTCCTTCCTGAAGAACTGTAATGTCATTAATTTGGTGTTGCGGGGAATCTGGACTGTTACTTTGAAAAAATTAGAGTGTTTAAAGCAGGCTAACGCTTGAATACATTAGCATGGAATAATGAAATAGGACGATCGATCCTATTTTGTTGGTTTCTAGGATTGACGTAAT
OTU3512	KF386339	Glomeraceae	Rhizophagus	Uncultured Rhizophagus clone RAL77 18S ribosomal RNA gene, partial sequence	1	2.7e-116	216	GTCAGTAGGTTGGTCGTGCCACCGGTACGTACTGGTCTCACTGATTCCTCTTTCCTGAAGAACCGTAATGCCATTAATTTGGTGTTGCGGGGAAACAGGACTGTTACTTTGAAAAAATTAGAGTGTTTAAAGCAAGCTAACGCTTGAATACATTAGCATGGAATAATGAAATAGGACGATCGATCCTATTTTGTTGGTTTCTAGGATTGACGTAAT
OTU3547	HG329704	Glomeraceae	Glomus	Uncultured Glomus partial 18S rRNA gene, isolate B10C VT143, clone 71_cloned	0.995	5.5e-114	212	ATCAGATTGTCGGTCGTGCCTCGGTACGCACTGGCATTATTGGTTCCTACCTTCTGAAGAACCGCGATGTCATTAATTTGGTGTCGTGGGGAATCAGGACTGTTACTTTGAAAAAATTAGAGTGTTTAAAGCAAGCTAACGCTTGAATACATTAGCATGGAATAATGAAATAGGACGTTCGATCCTATTTTGTTGGTTTCTAGGATTGACGTAAT
OTU357	LT216992	Glomeraceae	Glomus	Uncultured Glomus partial 18S rRNA gene, isolate 3C1 VT92, clone IK2YRTO01BETP1	1	2.7e-116	216	GTCAGTAGGTTGGTCGTGCCACCGGTACGTACTGGTCTCACTGATTCCTCCTTCCTGAAGAACCGTAATGCCATTAATTTGGTGTTGCGGGGAGACAGGACTGTTACTTTGAAAAAATTAGAGTGTTTAAAGCAGGCTAACGCTTGAATACATTAGCATGGAATAATGAAATAGGACGATCGATCCTATTTTGTTGGTTTCTAGGATTGACGTAAT
OTU3589	KY685287	Glomeraceae	Claroideoglomus	Uncultured Glomus clone IB4SFNC01CZSY1 18S ribosomal RNA gene, partial sequence	0.99	2.7e-105	197	GTTAGTAGGTTGGTCATGCCTCTGGTATGTACTGGTCTCACTGATTCCTCCTTCCTTATGAACCGTAATGCCATTAATTTGGTGTTGCGGGGAATTTGGACTGTTACTTTGAAAGAAATTAGAGTGTTTAAAGCAAGCTAACGCTTGAATACATTAGCATGGAATAATGAAATAGGACGTTCGATCTTATTTTGTTGGTTTCTGAATCACCGTAAT
OTU3600	AJ276084	Glomeraceae	Rhizophagus	Rhizophagus clarus partial 18S rRNA gene, clone pWD125-1	0.991	4.3e-111	207	GTCAGTAGGTTGGTCGTGCCACTGGTATGTACTGGTCTTACTGATTTCTCCTTCCTGAAGAACTGTAATGTCATTAATTTGGTGTTGCGGGGAATCTGGACTGTTACTTTGAAAAAATTAGAGTGTTTAAAGCAGGCTAACGCTTGAATACATTAGCATGGAATAATGAAATAGGACGATCGATCCTATTTTGTTGGTTTCTAGGATTGACGTAAT
OTU367	LT984143	Glomeraceae	Glomus	uncultured Glomus partial 18S rRNA gene, isolate SLTSv14 VT115, clone JHQ0WPG02HFVAK	0.991	7.9e-113	210	GTTAGTAGGTTGGTCATGCCTCTGGTATGTACTGGTCTCACTGATTCCTCCTTCCTGATGAACCTTAATGCCATTAATTTGGTGTTTTGGGGAATCAGGACTGTTACTTTGAAAAAATTAGAGTGTTTAAAGCAAGCTAACGCTTGAATACATTAGCATGGAATAATGAAATAGGACGTTCGATCCTATTTTGTTGGTTTCTAGGATTGACGTAAT
OTU3728	LT723322	Glomeraceae	Claroideoglomus	Uncultured Glomus partial 18S rRNA gene, isolate OUEVOPV4 VTX00114, clone I2R3EJD02IGMYO	0.995	1.5e-114	213	GTTAGTAGGTTGGTCATGCCTCTGGTATGTACTGGTCTCACTGATTCCTCCTTCCTTATGAACCGTAATGCCATTAATTTGGTGTTGCGGGGAATTTGGACTGTTACTTTGAAAAAATTAGAGTGTTTAAAGCAAGCTAACGCTTGAATACATTAGCATGGAATAATGAAATAGGACGTTCGATCCTATTTTGTTGGTTTCTAGGATTGACGTAAT
OTU3763	HG329704	Glomeraceae	Glomus	Uncultured Glomus partial 18S rRNA gene, isolate B10C VT143, clone 71_cloned	1	1e-115	215	ATCAGATTGTCGGTCGTGCCTCGGTACGCACTGGCATTATTGGTTCCTACCTTCTGAAGAACCGCGATGTCATTAATTTGGTGTCGTGGGGAATCAGGACTGTTACTTTGAAAAAATTAGAGTGTTTAAAGCAGGCTAACGCTTGAATACATTAGCATGGAATAATGAAATAGGACGTTCGATCCTATTTTGTTGGTTTCTAGGATTGACGTAAT
OTU3785	LT833094	Glomeraceae	Glomus	Uncultured Glomeromycotina partial 18S rRNA gene, isolate TAxDS9 VTX00092, clone HNI0JTB01ASTTY	1	2.7e-116	216	GTTAGTAGGTTGGTCATGCCTCTGGTATGTACTGGTCTCACTGATTCCTCCTTCCTTATGAACCGTAATGCCATTAATTTGGTGTTGCGGGGAAACAGGACTGTTACTTTGAAAAAATTAGAGTGTTTAAAGCAGGCTCACGCTTGAATACATTAGCATGGAATAATGAAATAGGACGATCGATCCTATTTTGTTGGTTTCTAGGATTGACGTAAT
OTU3807	LN616477	Glomeraceae	Glomus	Uncultured Glomus partial 18S rRNA gene, isolate BAxCO VTX00090, clone GAMF1198	1	2.7e-116	216	GTCAGTAGGCTGGTCGTGCCACCGGTACGTACTGGTCTCACTGATTCCTCCTTCCTGAAGAACCGTAATGCCATTAATTTGGTGTTGCGGGGAAACAGGACTGTTACTTTGAAAAAATTAGAGTGTTTAAAGCAAGCTAACGCTTGAATACATTAGCATGGAATAATGAAATAGGACGATCGATCCTATTTTGTTGGTTTCTAGGATTGACGTAAT
OTU3845	LT216967	Gigasporaceae	Scutellospora	Uncultured Scutellospora partial 18S rRNA gene, isolate 3B7 VT41, clone IK2YRTO01AFEU2	0.995	2.9e-112	209	GTTCTACCGTTGGTCGGGCTTTGTCTGTACTGGCGTGTAGAATTTCTACCTTCTGGGGAACCATCATGTTATTAATTTAGTGTGGTGGGAAACCAGGACCTTTACCTTGAAAAAATTAGAGTGTTCAAAGCAGGCTTATGTCTGAATACATTAGCATGGAATAATAGAATAGGACGGTGGTCCTGTTTTGTTGGTTTCTGAATCACCGTAAT
OTU3851	HF968846	Glomeraceae	Rhizophagus	Rhizophagus irregularis partial 18S rRNA gene, strain DAOM229456, isolate spore 3, clone 03S2_16_1	0.995	1.5e-114	213	GTTAGTAGGTTGGTCATGCCTCTGGTATGTGCTGGTCTCACTGATTCCTCCTTCCTTATGAACCGTAATGCCATTAATTTGGTGTTGCGGGGAATTTGGACTGTTACTTTGAAAAAATTAGAGTGTTTAAAGCAGGCTAACGCTTGAATACATTAGCATGGAATAATGAAATAGGACGTTCGATCTTATTTTGTTGGTTTCTAGGATTGACGTAAT
OTU3854	LT832667	Glomeraceae	Glomus	Uncultured Glomeromycotina partial 18S rRNA gene, isolate RSyAC1 VTX00092, clone HNI0JTB01CY9WE	1	2.7e-116	216	GTCAGTAGGTTGGTCATGCCACAGGTATGTACTGATCTTACTGATTCCTCCTTCCTGATGAACCGTAATGCCATTAATTTGGTGTTGCGGGGAAACTGGACTGTTACTTTGAAAAAATTAGAGTGTTTAAAGCAGGCTAACGCTTGAATACATTAGCATGGAATAATGAAATAGGACGTTCGATCCTATTTTGTTGGTTTCTAGGATTGACGTAAT
OTU3913	LT831896	Gigasporaceae	Racocetra	Uncultured Glomeromycotina partial 18S rRNA gene, isolate MCyAA2 VTX00318, clone H4VBFYH02IAQCS	0.986	2.3e-109	204	GTTCTACCGTTGGTCGGGCTATTGTCTGTACTGGCGTGTAGAATTTCTACCTTCTGGGGAACTATCATGTTATTAATTTAACGTGGCGGGAAACCAGGACCTTTACCTTGAAAAAATTAGAGTGTTCAAAGCAGGCTTATGTCTGAATACATTAGCATGGAATAATAAAATAGGACGGTGGTCCTGTTTTGTTGGTTTCTGAATCACCGTAAT
OTU3937	LN616477	Glomeraceae	Glomus	Uncultured Glomus partial 18S rRNA gene, isolate BAxCO VTX00090, clone GAMF1198	1	2.7e-116	216	GTCAGTAGGCTGGTCGTGCCACCGGTACGTACTGGTCTCACTGATTCCTCCTTCCTGAAGAACCGTAATGCCATTAATTTGGTGTTGCGGGGAAACAGGACTGTTACTTTGAAAAAATTAGAGTGTTTAAAGCAAGCTAACGCTTGAATACATTAGCATGGAATAATGAAATAGGACGATCGATCCTATTTTGTTGGTTTCTAGGATTGACGTAAT
OTU3958	LN890625	Gigasporaceae	Racocetra	Racocetra sp. 1 RJ-2015 partial 18S rRNA gene	0.995	2.9e-112	209	GTTCTACCGTTGGTCGGGCTTTGTCTGTACTGGCGTGTAGAATTTCTACCTTCTGGGGAACCGTCATGTTATTAATTTAACGTGGTGGGAAACCAGGACCTTTACCTTGAAAAAATTAGAGTGTTCAAAGCAGGCTTATGTCTGAATACATTAGCATGGAATAATAAAATAGGACGGTGGTCCTGTTTTGTTGGTTTCTGAATCACCGTAAT
OTU3968	LT216992	Glomeraceae	Glomus	Uncultured Glomus partial 18S rRNA gene, isolate 3C1 VT92, clone IK2YRTO01BETP1	1	2.7e-116	216	GTCAGTAGGTTGGTCGTGCCACCGGTACGTACTGGTCTCACTGATTCCTCCTTCCTGAAGAACCGTAATGCCATTAATTTGGTGTTGCGGGGAGACAGGACTGTTACTTTGAAAAAATTAGAGTGTTTAAAGCAGGCTAACGCTTGAATACATTAGCATGGAATAATGAAATAGGACGATCGATCCTATTTTGTTGGTTTCTAGGATTGACGTAAT
OTU4064	LN824454	Acaulosporaceae	Acaulospora	Uncultured Acaulospora partial 18S rRNA gene, isolate JPyBM6 VTX00030, clone H4VBFYH02JLXM3	1	1.9e-117	218	GTTTATCGGTTGGTCGGGCTTCACTGTCCGCACTGGCCTGATGGATTCCTACCTTCTGAATAACCAGCATGCTATTAATTTAGTGCGTTGGGGAAGCAGAGCTATTACCTTGAAAAAATTAGAGTGCTTAAAGCAGGCTTATGCTTGAATAGATTAGCATGGAATAATAAAATAGGACGGCTTGGTTCTATTTTGTTGGTTTCTAGGATCACCGTAAT
OTU4209	LT216967	Gigasporaceae	Racocetra	Uncultured Scutellospora partial 18S rRNA gene, isolate 3B7 VT41, clone IK2YRTO01AFEU2	0.991	1.6e-110	206	GTTCTACCGTTGGTCGGGCTTTGTCTGTACTGGCGTGTAGAATTTCTACCTTCTGGGGAACCATCATGTTATTTATTTAGCGTGGTGGGAAACCAGGACCTTTACCTTGAAAAAATTAGAGTGTTCAAAGCAGGCTTACGTCTGAATACATTAGCATGGAATAATAGAATAGGACGGTGGTCCTGTTTTGTTGGTTTCTGAATCACCGTAAT
OTU4224	HF678022	Claroideoglomeraceae	Claroideoglomus	Uncultured Claroideoglomus partial 18S rRNA gene, isolate JS2MP, clone HHQB69S02H1ZE8	0.972	3.8e-104	195	ATCGGCTTATTGGTCGTGCTATTGTACGTACTGGTATAATCGGTTTCTCCTTTCTGACGAACTATAATGCCATTAATTTGGTGTTATAGGGAATCAGGACTGTTACTTTGAAAAAATTAGAGTGTTTAAAGCAGGCTAACGCTTGAATACATTAGCATGGAATAATGAAATAGGACGTTCGATCTTATTTTGTTGGTTTCTAGGATTGACGTAAT
OTU4252	LT216986	Glomeraceae	Glomus	Uncultured Glomus partial 18S rRNA gene, isolate 3C1 VT403, clone IK2YRTO01DRRW0	1	2.7e-116	216	GTCAGTAGGCTGGTCGTGCCACCGGTACGTACTGGTCTCACTGATTCCTCCTTCCTGAAGAACCGTAATGCCATTAATTTGGTGTTGCGGGGAAACAGGACTGTTACTTTGAAAAAATTAGAGTGTTTAAAGCAGGCTAACGCTTGAATACATTAGCATGGAATAATGAAATAGGACGATCGATCCTATTTTGTTGGTTTCTAGGATTGACGTAAT
OTU4303	LN617549	Glomeraceae	Glomus	Uncultured Glomus partial 18S rRNA gene, isolate C1PA VTX00385, clone GAMF2270	0.981	1e-104	196	GTCAGTAGATTGGTCGTGCCACTGGTATGCACTGGTCTTACTGGCTCCTCCTTCCTGATGAACCGTAATGCCATTAATTTGGTGTTGCGGGGAAACAGGACTGTTACTTTGAAAAAATTAGAGTGTTTAAAGCAAGCTAACGCTTGAATACATTAGCATGGAATAATGAAATAGGACGATCGATCCTATTTTGTTGGTTTCTAGGATTTGACGTAAT
OTU4412	KC588999	Gigasporaceae	Gigaspora	Uncultured Gigaspora clone DIORRA222 18S ribosomal RNA gene, partial sequence	0.995	7.8e-113	210	GTTCTACTGTTGGTCGGGCAATTGTCTGTACTGGCATGTGGAATTTCTACCTTCTGGGGAACCATCATGTTATTAATTTAGCGTGGTGGGAAACCAGGACCTTTACCTTGAAAAAATTAGAGTGTTCAAAGCAGGCTTACGTCTGAATACATTAGCATGGAATAATAAAATAGGACGGTGGTCCTGTTTTGTTGGTTTCTGAATCACCGTAAT
OTU479	LT217508	Glomeraceae	Rhizophagus	Uncultured Glomus partial 18S rRNA gene, isolate CassC1 VT90, clone IK2YRTO01BSZGU	1	2.7e-116	216	GTCAGTAGGTTGGTCGTGCCACCGGTACGTACTGGTCTCACTGATTCCTCCTTCCTGAAGAACCGTAATGCCATTAATTTGGTGTTGCGGGGAAACAGGACTGTTACTTTGAAAAAATTAGAGTGTTTAAAGCAAGCTAACGCTTGAATACATTAGCATGGAATAATGAAATAGGACGATCGATCCTATTTTGTTGGTTTCTAGGATTGACGTAAT
OTU4906	HG329704	Glomeraceae	Glomus	Uncultured Glomus partial 18S rRNA gene, isolate B10C VT143, clone 71_cloned	0.99	6.7e-106	198	GTTGGTCGTGCCTCGGTACGTACTGGCATTATTGGTTCCTACCTTCTGAAGAACCGCGATGTCATTAATTTGGTGTCGTGGGGAATCAGGACTGTTACTTTGAAAAAATTAGAGTGTTTAAAGCAAGCTAACGCTTGAATACATTAGCATGGAATAATGAAATAGGACGTTCGATCCTATTTTGTTGGTTTCTAGGATTGACGTAAT
OTU4924	LN890625	Gigasporaceae	Racocetra	Racocetra sp. 1 RJ-2015 partial 18S rRNA gene	1	5.4e-114	212	GTTCTACCGTTGGTCGGGCTTTGTCTGTACTGGCGTGTAGAATTTCTACCTTCTGGGGAACCATCATGTTATTAATTTAACGTGGTGGGAAACCAGGACCTTTACCTTGAAAAAATTAGAGTGTTCAAAGCAGGCTTATGTCTGAATACATTAGCATGGAATAATAAAATAGGACGGTGGTCCTGTTTTGTTGGTTTCTGAATCACCGTAAT
OTU4983	LT935650	Glomeraceae	Glomus	uncultured Glomus genomic DNA sequence contains 18S rRNA gene, isolate LPzIM6 VT280, clone IK2YRTO01DV703	1	2.7e-116	216	GTCAGTAGATTGGTCGTGCCACTGGTATGTACTGGTCTTACTGGCTCCTCCTTCCTGATGAACCGTAATGCCATTAATTTGGTGTTGCGGGGAGACTGGACTGTTACTTTGAAAAAATTAGAGTGTTTAAAGCAGGCTAACGCTTGAATACATTAGCATGGAATAATGAAATAGGACGTTCGATCTTATTTTGTTGGTTTCTAAGATTGACGTAAT
OTU5000	LN890625	Gigasporaceae	Racocetra	Racocetra sp. 1 RJ-2015 partial 18S rRNA gene	0.995	2.9e-112	209	GTTCTACCGTTGGTCGGGCTTCGTCTGTACTGGCGTGTAGAATTTCTACCTTCTGGGGAACCATCATGTTATTAATTTAACGTGGTGGGAAACCAGGACCTTTACCTTGAAAAAATTAGAGTGTTCAAAGCAGGCTTATGTCTGAATACATTAGCATGGAATAATAAAATAGGACGGTGGTCCTGTTTTGTTGGTTTCTGAATCACCGTAAT
OTU5201	FR848070	Glomeraceae	Glomus	Uncultured Glomus partial 18S rRNA gene, clone 6-1, isolate from host gall	1	1e-115	215	ATCAGATTGTCGGTCGTGCCTCGGTACGCACTGGCATTATTGGTTCCTACCTTCTGAAGAACCGCGATGTCATTAATTTGGTGTCGTGGGGAATCAGGACTGTTACTTTGAAAAAATTAGAGTGTTTAAAGCAGGCGCACGCTTGAATACATTAGCATGGAATAATGAAATAGGACGTTTGATTCTATTTTGTTGGTTTCTAGGATTGACGTAAT
OTU5287	LN890625	Gigasporaceae	Racocetra	Racocetra sp. 1 RJ-2015 partial 18S rRNA gene	0.995	2.9e-112	209	GTTCTACCGTTGGTCGGGCTTTGTCTGCACTGGCGTGTAGAATTTCTACCTTCTGGGGAACCATCATGTTATTAATTTAACGTGGTGGGAAACCAGGACCTTTACCTTGAAAAAATTAGAGTGTTCAAAGCAGGCTTATGTCTGAATACATTAGCATGGAATAATAAAATAGGACGGTGGTCCTGTTTTGTTGGTTTCTGAATCACCGTAAT
OTU5315	LT216992	Glomeraceae	Glomus	Uncultured Glomus partial 18S rRNA gene, isolate 3C1 VT92, clone IK2YRTO01BETP1	1	3.8e-115	214	CAGTAGGTTGGTCGTGCCACCGGTACGTACTGGTCTCACTGATTCCTCCTTCCTGAAGAACCGTAATGCCATTAATTTGGTGTTGCGGGGAGACAGGACTGTTACTTTGAAAAAATTAGAGTGTTTAAAGCAGGCTAACGCTTGAATACATTAGCATGGAATAATGAAATAGGACGATCGATCCTATTTTGTTGGTTTCTAGGATTGACGTAAT
OTU5436	FR848070	Glomeraceae	Glomus	Uncultured Glomus partial 18S rRNA gene, clone 6-1, isolate from host gall	1	1e-115	215	ATCAGATTGTCGGTCGTGCCTCGGTACGCACTGGCATTATTGGTTCCTACCTTCTGAAGAACCGCGATGTCATTAATTTGGTGTCGTGGGGAATCAGGACTGTTACTTTGAAAAAATTAGAGTGTTTAAAGCAGGCGCACGCTTGAATACATTAGCATGGAATAATGAAATAGGACGTTTGATTCTATTTTGTTGGTTTCTAGGATTGACGTAAT
OTU5546	LT217431	Glomeraceae	Glomus	Uncultured Glomus partial 18S rRNA gene, isolate CassB8 VT99, clone IK2YRTO01AJ0D5	0.995	1.5e-114	213	ATTAGTAGTCTGGTCGTGCCACTGGTATGTACTGGTCTTACTGATTTCTCCTTCCTGAAGAACTGTAATGTCATTAATTTGGTGTTGCGGGGAATCTGGACTGTTACTTTGAAAAAATTAGAGTGTTTAAAGCAGGCTAACGCTTGAATACATTAGCATGGAATAATGAAATAGGACGTTCGATCCTATTTTGTTGGTTTCTAGGATTGACGTAAT
OTU5594	LN616477	Glomeraceae	Glomus	Uncultured Glomus partial 18S rRNA gene, isolate BAxCO VTX00090, clone GAMF1198	1	2.7e-116	216	GTCAGTAGGCTGGTCGTGCCACCGGTACGTACTGGTCTCACTGATTCCTCCTTCCTGAAGAACCGTAATGCCATTAATTTGGTGTTGCGGGGAAACAGGACTGTTACTTTGAAAAAATTAGAGTGTTTAAAGCAAGCTAACGCTTGAATACATTAGCATGGAATAATGAAATAGGACGATCGATCCTATTTTGTTGGTTTCTAGGATTGACGTAAT
OTU560	HG329704	Glomeraceae	Glomus	Uncultured Glomus partial 18S rRNA gene, isolate B10C VT143, clone 71_cloned	0.995	6.5e-106	198	ATCAGATTGTCGGTCGTGCCTCGGTACGCACTGGCATTATTGGTTCCTACCTTCTGAAGAACCGCGATGTCATTAATTTGGTGTCGTGGGGAATCAGGACTGTTACTTTGAAAAAATTAGAGTGTTTAAAGCAAGCTAACGCTTGAATACATTAGCATGGAATAATGAAATAGGACGTTCGATCCTATTTTGTTGGTTTCT
OTU5627	KP226903	Glomeraceae	Glomus	Uncultured Glomeromycota clone 41 18S ribosomal RNA gene, partial sequence	0.977	1.8e-106	199	GTCAGTAGGCTGGTCGTGCCACTGGTACGTACTGGTCTCACTGATTCCTCCTTCCTGAAGAACCGTAATGCCATTAATTTGGTGTTGCGGGGAAACAGGACTGTTACTTTGAAAAAATTAGAGTGTTCAAAGCAGGCTTATGTCTGAATACATTAGCATGGAATAATAAAATAGGACGGTGGTCCTGTTTTGTTGGTTTCTGAATCACCGTAAT
OTU5636	LN620307	Acaulosporaceae	Acaulospora	Uncultured Acaulospora partial 18S rRNA gene, isolate MUyAA VTX00026, clone GAMF5028	1	2.9e-112	209	GTCTGTCCATTGGTCGGGCTTCACGGTCCGTACTGGTGTGATGGGTTCCTACCTTCTGAATAACCAGCATGCCATTCAGTTGGTGCGCCGGGGAAGCAGAGCTATTACCTTGAAAAAATTAGAGTGCTTAAAGCAGGCTAGTGCTTGAATAGATTAGCATGGAATAATAAAATAGGACGGCATGGTTCTATTTTGTTGGTTTCTAGGAT
OTU5647	KY685385	Glomeraceae	Claroideoglomus	Uncultured Glomus clone M01338:4:000000000-A3V74:1:1112:13184:21260 18S ribosomal RNA gene, partial sequence	1	2.7e-116	216	GTTAGCAGGTTGGTCATGCCTCTGGTATGTACTGGTCTCACTGATTCCTCCTTCCTTATGAACCGTAATGCCATTAATTTGGTGTTGCGGGGAATTTGGACTGTTACTTTGAAAAAATTAGAGTGTTTAAAGCAAGCTAACGCTTGAATACATTAGCATGGAATAATGAAATAGGACGTTCGATCTTATTTTGTTGGTTTCTAGGATTGACGTAAT
OTU5742	AJ276084	Glomeraceae	Rhizophagus	Rhizophagus clarus partial 18S rRNA gene, clone pWD125-1	0.991	4.3e-111	207	GTCAGTAGGTTGGTCGTGCCACTGGTATGTACTGGTCTTACTGATTTCTCCTTCCTGAAGAACTGTAATGTCATTAATTTGGTGTTGCGGGGAATCTGGACTGTTACTTTGAAAAAATTAGAGTGTTTAAAGCAGGCTAACGCTTGAATACATTAGCATGGAATAATGAAATAGGACGATCGATCCTATTTTGTTGGTTTCTAGGATTGACGTAAT
OTU5744	LN616477	Glomeraceae	Glomus	Uncultured Glomus partial 18S rRNA gene, isolate BAxCO VTX00090, clone GAMF1198	0.995	1.5e-114	213	GTCAGTAGGCTGGTCGTGCCCCCGGTACGTACTGGTCTCACTGATTCCTCCTTCCTGAAGAACCGTAATGCCATTAATTTGGTGTTGCGGGGAAACAGGACTGTTACTTTGAAAAAATTAGAGTGTTTAAAGCAAGCTAACGCTTGAATACATTAGCATGGAATAATGAAATAGGACGATCGATCCTATTTTGTTGGTTTCTAGGATTGACGTAAT
OTU5805	LN616477	Glomeraceae	Glomus	Uncultured Glomus partial 18S rRNA gene, isolate BAxCO VTX00090, clone GAMF1198	1	2.7e-116	216	GTCAGTAGGCTGGTCGTGCCACCGGTACGTACTGGTCTCACTGATTCCTCCTTCCTGAAGAACCGTAATGCCATTAATTTGGTGTTGCGGGGAAACAGGACTGTTACTTTGAAAAAATTAGAGTGTTTAAAGCAAGCTAACGCTTGAATACATTAGCATGGAATAATGAAATAGGACGATCGATCCTATTTTGTTGGTTTCTAGGATTGACGTAAT
OTU5922	LT217431	Glomeraceae	Glomus	Uncultured Glomus partial 18S rRNA gene, isolate CassB8 VT99, clone IK2YRTO01AJ0D5	0.991	4.3e-111	207	GTCAGTAGGTTGGTCGTGCCACTGGTATGTACTGGTCTTACTGATTTCTCCTTCCTGAAGAACTGTAATGTCATTAATTTGGTGTTGCGGGGAATCTGGACTGTTACTTTGAAAAAATTAGAGTGTTTAAAGCAGGCTAACGCTTGAATACATTAGCATGGAATAATGAAATAGGACGATCGATCCTATTTTGTTGGTTTCTAGGATTGACGTAAT
OTU5985	LT216833	Glomeraceae	Rhizophagus	Uncultured Glomus partial 18S rRNA gene, isolate 3A9 VT247, clone IK2YRTO01AGL9C	1	1.4e-114	213	AGTAGGTTGGTCGTGCCACCGGTACGTACTGGTCTCACTGATTCCTCCTTCCTGAAGAACCGTAATGCCATTAATTTGGTGTTGCGGGGAAACAGGACTGTTACTTTGAAAAAATTAGAGTGTTTAAAGCAGGCTCACGCTTGAATACATTAGCATGGAATAACGAAATAGGACGTTTGATTCTATTTTGTTGGTTTCTAGGATCGACGTAAT
OTU628	LT216981	Glomeraceae	Glomus	Uncultured Glomus partial 18S rRNA gene, isolate 3C1 VT312, clone IKXC9GJ01CSNL6	0.986	4.3e-111	207	GTCAGTAGGTTGGTCGTGCCACCAGTACGTACTGGTCTCACTGATTCCTCCTTCCTGATGAACCGTAATGCCATTAATTTGGTGTTGCGGGGAATTTGGACTGTTACTTTGAAAAAATTAGAGTGTTTAAAGCAGGCTAACGCTTGAATACATTAGCATGGAATAATGAAATAGGACGTTCGATCCTATTTTGTTGGTTTCTAGGATTGACGTAAT
OTU6352	LN616477	Glomeraceae	Glomus	Uncultured Glomus partial 18S rRNA gene, isolate BAxCO VTX00090, clone GAMF1198	1	2.7e-116	216	GTCAGTAGGCTGGTCGTGCCACCGGTACGTACTGGTCTCACTGATTCCTCCTTCCTGAAGAACCGTAATGCCATTAATTTGGTGTTGCGGGGAAACAGGACTGTTACTTTGAAAAAATTAGAGTGTTTAAAGCAAGCTAACGCTTGAATACATTAGCATGGAATAATGAAATAGGACGATCGATCCTATTTTGTTGGTTTCTAGGATTGACGTAAT
OTU638	LT829362	Gigasporaceae	Racocetra	Uncultured Glomeromycotina partial 18S rRNA gene, isolate BTyPC9 VTX00041, clone HNI0JTB01DWG64	0.986	8.8e-109	203	GTTCTACCGTTGGTCGGGCTTTGTCTGTACTGGCGTGTGGAATTTCTACCTTCTGGGGAACTATCATGTTATTAATTTAGCGTGGTGGGAAACCAGGACCTTTACCTTGAAAAAATTAGAGTGTTCAAAGCAGGCTTACGTCTGAATACATTAGCATGGAATAATAAAATAGGACGGTGGTCCTGTTTTGTTGGTTTCTGAATCACCGTAAT
OTU6442	LN615389	Glomeraceae	Glomus	Uncultured Glomus partial 18S rRNA gene, isolate ACxDA VTX00247, clone GAMF110	1	1.4e-114	213	AGTAGGCTGGTCGTGCCACAGGTATGTACTGGTCTTACTGATTCCTCCTTCCTGATGAACCGTAATGCCATTAATTTGGTGTTGCGGGGAATCTGGACTGTTACTTTGAAAAAATTAGAGTGTTTAAAGCAGGCTCACGCTTGAATACATTAGCATGGAATAATGAAATAGGACGTTTGATTCTATTTTGTTGGTTTCTAGGATCGACGTAAT
OTU6461	LT833094	Glomeraceae	Glomus	Uncultured Glomeromycotina partial 18S rRNA gene, isolate TAxDS9 VTX00092, clone HNI0JTB01ASTTY	1	2.7e-116	216	GTTAGTAGGTTGGTCATGCCTCTGGTATGTACTGGTCTCACTGATTCCTCCTTCCTTATGAACCGTAATGCCATTAATTTGGTGTTGCGGGGAAACAGGACTGTTACTTTGAAAAAATTAGAGTGTTTAAAGCAGGCTCACGCTTGAATACATTAGCATGGAATAATGAAATAGGACGATCGATCCTATTTTGTTGGTTTCTAGGATTGACGTAAT
OTU6472	LN616499	Glomeraceae	Glomus	Uncultured Glomus partial 18S rRNA gene, isolate BAxCO VTX00295, clone GAMF1220	1	2.7e-116	216	GTTAGTAGGTTGGTCATGCCTCTGGTATGTACTGGTCTCACTGATTCCTCCTTCCTGATGAGCCGTAATGCCATTAATTTGGTGTTGCGGGGAATCTGGACTGTTACTTTGAAAAAATTAGAGTGTTTAAAGCAGGCTAACGCTTGAATACATTAGCATGGAATAATGAAATAGGACGATCGATCCTATTTTGTTGGTTTCTAGGATTGACGTAAT
OTU6478	KC708373	Glomeraceae	Glomus	Uncultured Glomeromycota clone 1 18S ribosomal RNA gene, partial sequence	1	2.7e-116	216	ATTAGTAGTCTGGTCGTGCCACTGGTATGTACTGGTCTTACTGATTTCTCCTTCCTGAAGAACCGTAATGCCATTAATTTGGTGTTGCGGGGAATCTGGACTGTTACTTTGAAAAAATTAGAGTGTTTAAAGCAGGCTAACGCTTGAATACATTAGCATGGAATAATGAAATAGGACGTTCGATCCTATTTTGTTGGTTTCTAGGATTGACGTAAT
OTU6609	LT216986	Glomeraceae	Glomus	Uncultured Glomus partial 18S rRNA gene, isolate 3C1 VT403, clone IK2YRTO01DRRW0	1	2.7e-116	216	GTCAGTAGGCTGGTCGTGCCACCGGTACGTACTGGTCTCACTGATTCCTCCTTCCTGAAGAACCGTAATGCCATTAATTTGGTGTTGCGGGGAAACAGGACTGTTACTTTGAAAAAATTAGAGTGTTTAAAGCAGGCTAACGCTTGAATACATTAGCATGGAATAATGAAATAGGACGATCGATCCTATTTTGTTGGTTTCTAGGATTGACGTAAT
OTU6669	LT216978	Glomeraceae	Glomus	Uncultured Glomus partial 18S rRNA gene, isolate 3C7 VT248, clone IK2YRTO01EYSDT	0.986	4.3e-111	207	GTCAGTAGATTGGTCGTGCCACCGGTACGTACTGGTCTCACTGATTCCTCCTTCCTGAAGAACCGTAATGCCATTAATTTGGTGTTGCGGGGAGACTGGACTGTTACTTTGAAAAAATTAGAGTGTTTAAAGCAGGCTAACGCTTGAATACATTAGCATGGAATAATGAAATAGGACGTTCGATCTTATTTTGTTGGTTTCTAAGATTGACGTAAT
OTU668	LT833035	Glomeraceae	Glomus	Uncultured Glomeromycotina partial 18S rRNA gene, isolate SB2SC5 VTX00108, clone HNI0JTB02JN00H	0.986	4.3e-111	207	GTCAGTAGGTTGGTCGTGCCACCGGTACGTACTGGTCTCACTGATTCCTCCTTCCTGATGAGCCGTAATGCCATTAATTTGGTGTTGCGGGGAATTTGGACTGTTACTTTGAAAAAATTAGAGTGTTTAAAGCAGGCTAACGCTTGAATACATTAGCATGGAATAATGAAATAGGACGTTCGATCCTATTTTGTTGGTTTCTAGGATTGACGTAAT
OTU6885	LT723322	Glomeraceae	Claroideoglomus	Uncultured Glomus partial 18S rRNA gene, isolate OUEVOPV4 VTX00114, clone I2R3EJD02IGMYO	0.995	2.1e-113	211	TAGTAGGTTGGTCATGCCTCTGGTATGTACTGGTCTCACTGATTCCTCCTTCCTTATGAACCGTAATGCCATTAATTTGGTGTTGCGGGGAATTTGGACTGTTACTTTGAAAAAATTAGAGTGTTTAAAGCAAGCTAACGCTTGAATACATTAGCATGGAATAATGAAATAGGACGTTCGATCCTATTTTGTTGGTTTCTAGGATTGACGTAAT
OTU6913	LT716209	Glomeraceae	Funneliformis	Uncultured Glomus partial 18S rRNA gene, isolate OV-9A VTX00067, clone IK2YRTO01EYQLP	1	7.1e-117	217	ATCAATATTTCGGTCATGCCGTTGGTATGCACTGTTATCATTGATTTCTCACCTTCTAAAGAACCGTAATGCCATTAATTTGGTGTTACGGGGAATTAGGACTGTTACCTTGAAAAAATTAGAGTGTTTAAAGCAGGCTCACGCTTGAATACATTAGCATGGAATAATGAAATAGGACATCCGATTCTATTTTGTTGGTTTCTAGGATCGATGTAAT
OTU6970	LT833784	Glomeraceae	Glomus	Uncultured Glomeromycotina partial 18S rRNA gene, isolate TKxPL6 VTX00143, clone I241CS105F4I8Q	1	1e-115	215	ATCAGATTGTCGGTCGTGCCTCGGTACGCACTGGCATTATTGGTTCCTACCTTCTGAAGAACCGCGATGTCATTAATTTGGTGTCGTGGGGAATCAGGACTGTTACTTTGAAAAAATTAGAGTGTTTAAAGCAGGCGCGCGCTTGAATACATTAGCATGGAATAATGAAATAGGACGTTTGATTCTATTTTGTTGGTTTCTAGGATCGACGTAAT
OTU6983	LT217431	Glomeraceae	Glomus	Uncultured Glomus partial 18S rRNA gene, isolate CassB8 VT99, clone IK2YRTO01AJ0D5	0.991	7.9e-113	210	ATTAGTAGTCTGGTCGTGCCACTGGTATGTACTGGTCTTACTGATTTCTCCTTCCTGAAGAACTGTGATGTCATTAATTTGGTGTTGCGGGGAATCTGGACTGTTACTTTGAAAAAATTAGAGTGTTTAAAGCAGGCTAACGCTTGAATACATTAGCATGGAATAATGAAATAGGACGTTCGATCCTATTTTGTTGGTTTCTAGGATTGACGTAAT
OTU7014	LT217509	Glomeraceae	Rhizophagus	Uncultured Glomus partial 18S rRNA gene, isolate CassC1 VT90, clone IK2YRTO01D4VIT	0.995	1.5e-114	213	GTCAGTAGGTTGGTCGTGCCACCGGTACGTACTGGTCTCACTGATTCCTCCTTCCTGAAGAACCGCAATGCCATTAATTTGGTGTTGCGGGGAAACAGGACTGTTACTTTGAAAAAATTAGAGTGTTTAAAGCAAGCTAACGCTTGAATACATTAGCATGGAATAATGAAATAGGACGATCGATCCTATTTTGTTGGTTTCTAGGATTGACGTAAT
OTU7115	LT833094	Glomeraceae	Glomus	Uncultured Glomeromycotina partial 18S rRNA gene, isolate TAxDS9 VTX00092, clone HNI0JTB01ASTTY	1	2.7e-116	216	GTTAGTAGGTTGGTCATGCCTCTGGTATGTACTGGTCTCACTGATTCCTCCTTCCTTATGAACCGTAATGCCATTAATTTGGTGTTGCGGGGAAACAGGACTGTTACTTTGAAAAAATTAGAGTGTTTAAAGCAGGCTCACGCTTGAATACATTAGCATGGAATAATGAAATAGGACGATCGATCCTATTTTGTTGGTTTCTAGGATTGACGTAAT
OTU72	LN890625	Gigasporaceae	Racocetra	Racocetra sp. 1 RJ-2015 partial 18S rRNA gene	0.995	2.9e-112	209	GTTCTACCGTTGGTCGGGCTTCGTCTGTACTGGCGTGTAGAATTTCTACCTTCTGGGGAACCATCATGTTATTAATTTAACGTGGTGGGAAACCAGGACCTTTACCTTGAAAAAATTAGAGTGTTCAAAGCAGGCTTATGTCTGAATACATTAGCATGGAATAATAAAATAGGACGGTGGTCCTGTTTTGTTGGTTTCTGAATCACCGTAAT
OTU7262	KF489253	Gigasporaceae	Racocetra	Uncultured Racocetraceae clone L3HS97__OTU_19 18S ribosomal RNA gene, partial sequence	0.9811	3.08e-103	374	GTTCTACCGTTGGTCGGGCTTTGTCTGTACTGGCGTGTAGAATTTCTACCTTCTGGGGAACCATCATGTTATTAATTTAACGTGGTGGGAAACCAGGACCTTTACCTTGAAAAAATTAGAGTGTTCAAAGCAGGCTTATGTCTGAATACATTAGCATGGAATAATGAAATAGGACGTTCGATCCTATTTTGTTGGTTTCTAGGATTGACGTAAT
OTU7384	LT723322	Glomeraceae	Claroideoglomus	Uncultured Glomus partial 18S rRNA gene, isolate OUEVOPV4 VTX00114, clone I2R3EJD02IGMYO	1	2.7e-116	216	GTTAGTAGGTTGGTCATGCCTCTGGTATGTACTGGTCTCACTGATTCCTCCTTCCTTATGAACCGTAATGCCATTAATTTGGTGTTGCGGGGAATTTGGACTGTTACTTTGAAAAAATTAGAGTGTTTAAAGCAAGCTAACGCTTGAATACATTAGCATGGAATAATGAAATAGGACGTTCGATCTTATTTTGTTGGTTTCTAGGATTGACGTAAT
OTU7390	LT217337	Gigasporaceae	Cetraspora	Uncultured Scutellospora partial 18S rRNA gene, isolate CassA2 VT255, clone IKXC9GJ01AIB4E	1	5.4e-114	212	GTTCTACCGTTGGTCGGGCTTTGTCTGTACTGGCGTGTAGAATTTCTACCTTCTGGGGAACCATTATGTTATTAATTTAGCGTAGTGGGAAACCAGGACCTTTACCTTGAAAAAATTAGAGTGTTCAAAGCAGGCTTATGTCTGAATACATTAGCATGGAATAATAGAATAGGACGGTGGTCCTGTTTTGTTGGTTTCTGAATCACCGTAAT
OTU7457	LN890625	Gigasporaceae	Racocetra	Racocetra sp. 1 RJ-2015 partial 18S rRNA gene	0.995	2.9e-112	209	GTTCTACCGTTGGTCGGGCTTTGTCTGTACTGGCGTGTAGAATTTCTACCTTCTGGGGAACCATCATGTTATTAATTTAACGTGGTGGGAAACCAGGACCTTTACCTTGAAAAAATTAGAGTGTTCAAAGCAGGCTTACGTCTGAATACATTAGCATGGAATAATAAAATAGGACGGTGGTCCTGTTTTGTTGGTTTCTGAATCACCGTAAT
OTU7472	HG329704	Glomeraceae	Glomus	Uncultured Glomus partial 18S rRNA gene, isolate B10C VT143, clone 71_cloned	0.995	5.5e-114	212	ATCAGATTGTCGGTCGTGCCTCGGTACGCACTGGCATTATTGGTTCCTACCTTCTGAAGAACCGCGATGTCATTAATTTGGTGTCGTGGGGAATCAGGACTGTTACTTTGAAAAAATTAGAGTGTTTAAAGCAAGCTAACGCTTGAATACATTAGCATGGAATAATGAAATAGGACGTTCGATCCTATTTTGTTGGTTTCTAGGATTGACGTAAT
OTU7513	LT217509	Glomeraceae	Rhizophagus	Uncultured Glomus partial 18S rRNA gene, isolate CassC1 VT90, clone IK2YRTO01D4VIT	1	2.7e-116	216	GTCAGTAGGTTGGTCGTGCCACCGGTACGTACTGGTCTCACTGATTCCTCCTTCCTGAAGAACCGTAATGCCATTAATTTGGTGTTGCGGGGAAACAGGACTGTTACTTTGAAAAAATTAGAGTGTTTAAAGCAAGCTAACGCTTGAATACATTAGCATGGAATAATGAAATAGGACGATCGATCCTATTTTGTTGGTTTCTAGGATTGACGTAAT
OTU7520	LT831672	Glomeraceae	Glomus	Uncultured Glomeromycotina partial 18S rRNA gene, isolate MCxSC6 LH.Gl08, clone H4VBFYH02FKYP0	1	2.7e-116	216	GTCAGTAGATTGGTCGTGCCACTGGTATGTACTGGTCTTACTGGCTCCTCCTTCCTGATGAACCGTAATGCCATTAATTTGGTGTTGCGGGGAGACTGGACTGTTACTTTGAAAAAATTAGAGTGTTTAAAGCAGGCTAACGCTTGAATACATTAGCATGGAATAATGAAATAGGACGTTCGATCCTATTTTGTTGGTTTCTAGGATTGACGTAAT
OTU7571	LT216981	Glomeraceae	Glomus	Uncultured Glomus partial 18S rRNA gene, isolate 3C1 VT312, clone IKXC9GJ01CSNL6	0.986	4.3e-111	207	GTCAGTAGGTTGGTCGTGCCACCAGTACGTACTGGTCTCACTGATTCCTCCTTCCTGATGAACCGTAATGCCATTAATTTGGTGTTGCGGGGAATTTGGACTGTTACTTTGAAAAAATTAGAGTGTTTAAAGCAGGCTAACGCTTGAATACATTAGCATGGAATAATGAAATAGGACGTTCGATCCTATTTTGTTGGTTTCTAGGATTGACGTAAT
OTU7596	KF489252	Gigasporaceae	Racocetra	Uncultured Racocetraceae clone L3HS39__OTU_17 18S ribosomal RNA gene, partial sequence	0.977	3.61e-102	370	GTTCTACCGTTGGTCGGGCTATTGTCTGTACTGGTGTGTGGAATTTCTACCTTCTGGGGAACTATCATGTTATTAATTTAGCGTGGTAGGAAACCAGGACCTTTACCTTGAAAAAATTAGAGTGTTCAAAGCAGGCTTACGTCTGAATACATTAGCATGGAATAATGAAATAGGACGATCGATCCTATTTTGTTGGTTTCTAGGATTGACGTAAT
OTU780	LN622321	Glomeraceae	Glomus	Uncultured Glomus partial 18S rRNA gene, isolate SUxTT VTX00143, clone GAMF7042	0.995	5.5e-114	212	ATCAGATTGTCGGTCGTGCCTCGGTACGCACTGGCATTATTGGTTCCTACCTTCTGAAGAACCGCGATGTCATTAATTTGGTGTCGTGGGGAATCAGGACTGTTACTTTGAAAAAATTAGAGTGTTCAAAGCAGGCTTACGCTTGAATACATTAGCATGGAATAATGAAATAGGACGTTTGATTCTATTTTGTTGGTTTCTAGGATTGACGTAAT
OTU7813	AM181144	Gigasporaceae	Gigaspora	Gigaspora margarita 18S rRNA gene, strain BEG34, cured isolate	0.995	2.1e-113	211	GTTCTACCATTGGTCGGGCAATAGTCTGTACTGGTGTGTAGAATTTCTACCTTCTGGGGAACTATCATGTTATTTATTTAGCGTGGTAGGAAACCAGGACCTTTACCTTGAAAAAATTAGAGTGTTCAAAGCAGGCTTACGTCTGAATACATTAGCATGGAATAATAAAATAGGACGG--TGGTCCTGTTTTGTTGGTTTCT-GAATCACCGTAAT
OTU7951	LT216981	Glomeraceae	Glomus	Uncultured Glomus partial 18S rRNA gene, isolate 3C1 VT312, clone IKXC9GJ01CSNL6	1	2.7e-116	216	GTCAGTAGGTTGGTCGTGCCACCGGTACGTACTGGTCTCACTGATTCCTCCTTCCTGAAGAACCGTAATGCCATTAATTTGGTGTTGCGGGGAATCTGGACTGTTACTTTGAAAAAATTAGAGTGTTTAAAGCAGGCTAACGCTTGAATACATTAGCATGGAATAATGAAATAGGACGTTCGATCCTATTTTGTTGGTTTCTAGGATTGACGTAAT
OTU8053	LN890625	Gigasporaceae	Racocetra	Racocetra sp. 1 RJ-2015 partial 18S rRNA gene	0.995	2.9e-112	209	GTTCTACCGTTGGTCGGGCTTCGTCTGTACTGGCGTGTAGAATTTCTA-CCTTCTGGGGAACCATCATGTTATTAATTTAACGTGGTGGGAAACCAGGACCTTTACCTTGAAAAAATTAGAGTGTTCAAAGCAGGCTTATGTCTGAATACATTAGCATGGAATAATAAAATAGGACGGTGGTCCTGTTTTGTTGGTTTCTGAATCACCGTAAT
OTU8073	LN890625	Gigasporaceae	Racocetra	Racocetra sp. 1 RJ-2015 partial 18S rRNA gene	0.991	1.6e-110	206	GTTCTACCGTTGGTCGGGCTTTGTCTGTACTGGCGTGTAGAATTTCTACCTTCTGGGGAACCATCATGTTATTAATTTAGCGTGGTGGGAAACCAGGACCTTTACCTTGAAAAAATTAGAGTGTTCAAAGCAGGCTTACGTCTGAATACATTAGCATGGAATAATAAAATAGGACGGTGGTCCTGTTTTGTTGGTTTCTGAATCACCGTAAT
OTU8229	LT217431	Glomeraceae	Glomus	Uncultured Glomus partial 18S rRNA gene, isolate CassB8 VT99, clone IK2YRTO01AJ0D5	0.995	1.5e-114	213	ATTAGTAGTCTGGTCGTGCCACTGGTATGTACTGGTCTTACTGATTTCTCCTTCCTGAAGAACTGTAATGTCATTAATTTGGTGTTGCGGGGAATCTGGACTGTTACTTTGAAAAAATTAGAGTGTTTAAAGCAGGCTAACGCTTGAATACATTAGCATGGAATAATGAAATAGGACGTTCGATCCTATTTTGTTGGTTTCTAGGATTGACGTAAT
OTU8288	HF568368	Glomeraceae	Glomus	Uncultured Glomus partial 18S rRNA gene, isolate BP11RM2 VT143, clone 16140_cloned	1	1e-115	215	ATCAGATTGTCGGTCGTGCCTCGGTACGCACTGGCATTATTGGTTCCTACCTTCTGAAGAACCGCGATGTCATTAATTTGGTGTCGCGGGGAATCAGGACTGTTACTTTGAAAAAATTAGAGTGTTTAAAGCAGGCTTACGCTTGAATACATTAGCATGGAATAATGAAATAGGACGTTTGATTCTATTTTGTTGGTTTCTAGGATCGACGTAAT
OTU8311	LT216986	Glomeraceae	Glomus	Uncultured Glomus partial 18S rRNA gene, isolate 3C1 VT403, clone IK2YRTO01DRRW0	1	2.7e-116	216	GTCAGTAGGCTGGTCGTGCCACCGGTACGTACTGGTCTCACTGATTCCTCCTTCCTGAAGAACCGTAATGCCATTAATTTGGTGTTGCGGGGAAACAGGACTGTTACTTTGAAAAAATTAGAGTGTTTAAAGCAGGCTAACGCTTGAATACATTAGCATGGAATAATGAAATAGGACGATCGATCCTATTTTGTTGGTTTCTAGGATTGACGTAAT
OTU8354	LT217431	Glomeraceae	Glomus	Uncultured Glomus partial 18S rRNA gene, isolate CassB8 VT99, clone IK2YRTO01AJ0D5	0.981	2.4e-109	204	ATTAGTAGTCTGGTCGTGCCACTGGTATGTACTGGTCTTACTGATTTCTCCTTCCTGAAGAACTGTAATGCCATTAATTTGGTGTTGCGGGGAAACAGGACTGTTACTTTGAAAAAATTAGAGTGTTTAAAGCAAGCTAACGCTTGAATACATTAGCATGGAATAATGAAATAGGACGATCGATCCTATTTTGTTGGTTTCTAGGATTGACGTAAT
OTU8441	LT216981	Glomeraceae	Glomus	Uncultured Glomus partial 18S rRNA gene, isolate 3C1 VT312, clone IKXC9GJ01CSNL6	0.986	4.3e-111	207	GTCAGTAGGTTGGTCGTGCCACCAGTACGTACTGGTCTCACTGATTCCTCCTTCCTGATGAACCGTAATGCCATTAATTTGGTGTTGCGGGGAATTTGGACTGTTACTTTGAAAAAATTAGAGTGTTTAAAGCAGGCTAACGCTTGAATACATTAGCATGGAATAATGAAATAGGACGTTCGATCCTATTTTGTTGGTTTCTAGGATTGACGTAAT
OTU8487	FR848070	Glomeraceae	Glomus	Uncultured Glomus partial 18S rRNA gene, clone 6-1, isolate from host gall	1	1e-115	215	ATCAGATTGTCGGTCGTGCCTCGGTACGCACTGGCATTATTGGTTCCTACCTTCTGAAGAACCGCGATGTCATTAATTTGGTGTCGTGGGGAATCAGGACTGTTACTTTGAAAAAATTAGAGTGTTTAAAGCAGGCGCACGCTTGAATACATTAGCATGGAATAATGAAATAGGACGTTTGATTCTATTTTGTTGGTTTCTAGGATTGACGTAAT
OTU851	FR848033	Glomeraceae	Glomus	Uncultured Glomus partial 18S rRNA gene, clone 6-12, isolate from host gall	1	1e-115	215	ATCAGATTGTCGGTCGTGCCTCGGTACGCACTGGCATTATTGGTTCCTACCTTCTGAAGAACCGCGATGTCATTAATTTGGTGTCGTGGGGAATCAGGACTGTTACTTTGAAAAAATTAGAGTGTTTAAAGCAGGCGCACGCTTGAATACATTAGCATGGAATAATGAAATAGGACGTTTGATTCTATTTTGTTGGTTTCTAGGATTGACGTAAT
OTU8515	LT217431	Glomeraceae	Glomus	Uncultured Glomus partial 18S rRNA gene, isolate CassB8 VT99, clone IK2YRTO01AJ0D5	0.981	3.4e-108	202	TAGTAGTCTGGTCGTGCCACTGGTATGTACTGGTCTTACTGATTTCTCCTTCCTGAAGAACTGTAATGCCATTAATTTGGTGTTGCGGGGAAACAGGACTGTTACTTTGAAAAAATTAGAGTGTTTAAAGCAAGCTAACGCTTGAATACATTAGCATGGAATAATGAAATAGGACGATCGATCCTATTTTGTTGGTTTCTAGGATTGACGTAAT
OTU8627	LN890625	Gigasporaceae	Racocetra	Racocetra sp. 1 RJ-2015 partial 18S rRNA gene	1	5.4e-114	212	GTTCTACCGTTGGTCGGGCTTTGTCTGTACTGGCGTGTAGAATTTCTACCTTCTGGGGAACCATCATGTTATTAATTTAACGTGGTGGGAAACCAGGACCTTTACCTTGAAAAAATTAGAGTGTTCAAAGCAGGCTTATGTCTGAATACATTAGCATGGAATAATAAAATAGGACGGTGG-TCCTGTTTTGTTGGTTTCTGAATCACCGTAAT
OTU8668	LN890625	Gigasporaceae	Racocetra	Racocetra sp. 1 RJ-2015 partial 18S rRNA gene	1	1.6e-110	206	CCGTTGGTCGGGCTTTGTCTGTACTGGCGTGTAGAATTTCTACCTTCTGGGGAACCATCATGTTATTAATTTAACGTGGTGGGAAACCAGGACCTTTACCTTGAAAAAATTAGAGTGTTCAAAGCAGGCTTATGTCTGAATACATTAGCATGGAATAATAAAATAGGACGGTGGTCCTGTTTTGTTGGTTTCTGAATCACCGTAAT
OTU8729	LT723322	Glomeraceae	Claroideoglomus	Uncultured Glomus partial 18S rRNA gene, isolate OUEVOPV4 VTX00114, clone I2R3EJD02IGMYO	0.995	1.5e-114	213	GTTAGTAGGTTGGTCATGCCTCTGGTATGTACTGGTCTCACTGATTCCTCCTTCCTTATGAACCGTAATGCCATTAATTTGGTGTTGCGGGGAATTTGGACTGTTACTTTGAAAAAATTAGAGTGTTTAAAGCAAGCTAACGCTTGAATACATTAGCATGGAATAATGAAATAGGACGTTCGATCCTATTTTGTTGGTTTCTAGGATTGACGTAAT
OTU8761	LN890625	Gigasporaceae	Racocetra	Racocetra sp. 1 RJ-2015 partial 18S rRNA gene	0.995	2.9e-112	209	GTTCTACCGTTGGTCGGGCTTCGTCTGTACTGGCGTGTAGAATTTCTACCTTCTGGGGAACCATCATGTTATTAATTTAACGTGGTGGGAAACCAGGACCTTTACCTTGAAAAAATTAGAGTGTTCAAAGCAGGCTTATGTCTGAATACATTAGCATGGAATAATAAAATAGGACGGTGGTCCTGTTTTGTTGGTTTCTGAATCACCGTAAT
OTU8822	LT934725	Gigasporaceae	Gigaspora	uncultured Gigaspora genomic DNA sequence contains 18S rRNA gene, isolate LPwIM4 VT39, clone IK2YRTO01CQ7PG	0.995	7.8e-113	210	GTTCTACCGTTGGTCGGGCAATAGTCTGTACTGGTGTGTAGAATTTCTACCTTCTGGGGAACCATCATGTTATTTATTTAGCGTGGTGGGAAACCAGGACCTTTACCTTGAAAAAATTAGAGTGTTCAAAGCAGGCTTACGTCTGAATACATTAGCATGGAATAATAAAATAGGACGGTGGTCCTGTTTTGTTGGTTTCTGAATCACCGTAAT
OTU8877	LT216982	Glomeraceae	Rhizophagus	Uncultured Glomus partial 18S rRNA gene, isolate 3C1 VT312, clone IK2YRTO01C51UR	1	2.7e-116	216	GTCAGTAGGTTGGTCGTGCCACCGGTACGTACTGGTCTCACTGATTCCTCCTTCCTGAAGAACCGTAATGCCATTAATTTGGTGTTGCGGGGAAACAGGACTGTTACTTTGAAAAAATTAGAGTGTTTAAAGCAGGCTAACGCTTGAATACATTAGCATGGAATAATGGAATAGGACGATCGATCCTATTTTGTTGGTTTCTAGGATTGACGTAAT
OTU893	LN616477	Glomeraceae	Glomus	Uncultured Glomus partial 18S rRNA gene, isolate BAxCO VTX00090, clone GAMF1198	1	2.7e-116	216	GTCAGTAGGCTGGTCGTGCCACCGGTACGTACTGGTCTCACTGATTCCTCCTTCCTGAAGAACCGTAATGCCATTAATTTGGTGTTGCGGGGAAACAGGACTGTTACTTTGAAAAAATTAGAGTGTTTAAAGCAAGCTAACGCTTGAATACATTAGCATGGAATAATGAAATAGGACGATCGATCCTATTTTGTTGGTTTCTAGGATTGACGTAAT
OTU9098	HE614284	Glomeraceae	Rhizophagus	Uncultured Glomus sp. partial 18S rRNA gene, clone 388_2	1	1e-115	215	TTAGTAGGCTGGTCATGCCTCTGGTATGTACTGGTCTCACTGATTCCTCCTTCCTGATGAACCGTAATGCCATTAATTTGGTGTTGCGGGGAATTTGGACTGTTACTTTGAAAAAATTAGAGTGTTTAAAGCAAGCTAACGCTTGAATACATTAGCATGGAATAATGAAATAGGACGTTCGATCCTATTTTGTTGGTTTCTAGGATTGACGTAAT
OTU9132	LN616477	Glomeraceae	Glomus	Uncultured Glomus partial 18S rRNA gene, isolate BAxCO VTX00090, clone GAMF1198	1	2.7e-116	216	GTCAGTAGGCTGGTCGTGCCACCGGTACGTACTGGTCTCACTGATTCCTCCTTCCTGAAGAACCGTAATGCCATTAATTTGGTGTTGCGGGGAAACAGGACTGTTACTTTGAAAAAATTAGAGTGTTTAAAGCAAGCTAACGCTTGAATACATTAGCATGGAATAATGAAATAGGACGATCGATCCTATTTTGTTGGTTTCTAGGATTGACGTAAT
OTU9139	LT984269	Glomeraceae	Glomus	uncultured Glomus partial 18S rRNA gene, isolate SLVRv23 VT143, clone JHQ0WPG02J19W6	1	1e-115	215	ATCAGATTGTCGGTCGTGCCTCGGTACGCACTGGCATTATTGGTTCCTACCTTCTGAAGAACCGCGATGTCATTAATTTGGTGTCGTGGGGAATCAGGACTGTTACTTTGAAAAAATTAGAGTGTTTAAAGCAGGCGCACGCTTGAATACATTAGCATGGAATAATGAAATAGGACGTTTGATTCTATTTTGTTGGTTTCTAGGATCGACGTAAT
OTU9193	LN890608	Acaulosporaceae	Acaulospora	Uncultured Acaulospora genomic DNA sequence contains 18S rRNA gene, OTU NS31_112	1	1.9e-117	218	GTCTGTCCATTGGTCGGGCTTCACGGTCCGTACTGGTGAGATGGGTTCCTACCTTCTGAATAACCGGCATGCCATTCAGTTGGTGCGCTGGGGAAGCAGAGCTATTACCTTGAAAAAATTAGAGTGCTTAAAGCAGGCTAGTGCTTGAATAGATTAGCATGGAATAATAAAATAGGACGGCATGGTTCTATTTTGTTGGTTTCTAGGATCACCGTAAT
OTU9312	LT831896	Gigasporaceae	Scutellospora	Uncultured Glomeromycotina partial 18S rRNA gene, isolate MCyAA2 VTX00318, clone H4VBFYH02IAQCS	1	1.4e-114	213	GTTCTACCGTTGGTCGGGCTATTGTCTGTACTGGCGTGTAGAATTTCTACCTTCTGGGGAACTATCATGTTATTAATTTAGCGTGGTAGGAAACCAGGACCTTTACCTTGAAAAAATTAGAGTGTTCAAAGCAGGCTTATGTCTGAATACATTAGCATGGAATAATAAAATAGGACGGTGGTCCTGTTTTGTTGGTTTCTGAATCACCGTAAT
OTU9317	LT832394	Gigasporaceae	Scutellospora	ncultured Glomeromycotina partial 18S rRNA gene, isolate OU2GD9 VTX00318, clone HNI0JTB01DT5X9	0.995	2.9e-112	209	GTTCTACCGTTGGTCGGGCTTTGTCTGTACTGGCGTGTAGAATTTCTACCTTCTGGGGAACCATCATGTTATTAATTTAGCGTGGTAGGAAACCAGGACCTTTACCTTGAAAAAATTAGAGTGTTCAAAGCAGGCTTATGTCTGAATACATTAGCATGGAATAATAAAATAGGACGGTGGTCCTGTTTTGTTGGTTTCTGAATCACCGTAAT
OTU9362	LT216833	Glomeraceae	Glomus	Uncultured Glomus partial 18S rRNA gene, isolate 3A9 VT247, clone IK2YRTO01AGL9C	1	2.7e-116	216	GTCAGTAGGTTGGTCGTGCCACCGGTACGTACTGGTCTCACTGATTCCTCCTTCCTGAAGAACCGTAATGCCATTAATTTGGTGTTGCGGGGAAACAGGACTGTTACTTTGAAAAAATTAGAGTGTTTAAAGCAGGCTCACGCTTGAATACATTAGCATGGAATAACGAAATAGGACGTTTGATTCTATTTTGTTGGTTTCTAGGATCGACGTAAT
OTU9400	LT934945	Gigasporaceae	Racocetra	uncultured Gigaspora genomic DNA sequence contains 18S rRNA gene, isolate LPxCB8 VT41, clone IRERXRB01EEJ1M	1	5.4e-114	212	GTTCTACCGTTGGTCGGGCTTTGTCTGTACTGGCGTGTAGAATTTCTACCTTCTGGGGAACCATCATGTTATTAATTTAACGTGGTGGGAAACCAGGACCTTTACCTTGAAAAAATTAGAGTGTTCAAAGCAGGCTTATGTCTGAATACATTAGCATGGAATAATAGAATAGGACGGTGGTCCTGTTTTGTTGGTTTCTGAATCACCGTAAT
OTU9417	LT217424	Glomeraceae	Glomus	Uncultured Glomus partial 18S rRNA gene, isolate CassB8 VT90, clone IK2YRTO01CZDT7	1	1.4e-114	213	AGTAGGCTGGTCGTGCCACTGGTACGTACTGGTCTCACTGATTCCTCCTTCCTGAAGAACCGTAATGCCATTAATTTGGTGTTGCGGGGAAACAGGACTGTTACTTTGAAAAAATTAGAGTGTTTAAAGCAAGCTAACGCTTGAATACATTAGCATGGAATAATGAAATAGGACGATCGATCCTATTTTGTTGGTTTCTAGGATTGACGTAAT
OTU9473	LT832515	Acaulosporaceae	Acaulospora	Uncultured Glomeromycotina partial 18S rRNA gene, isolate RSxAV1 VTX00026, clone HNI0JTB02HYA86	1	1.9e-117	218	GTCTGTCAATTGGTCGGGCTTCACGGTCCGTACTGGTTCGATGGGTTCCTACCTTCTGAATAACCAGCATGCCATTTAGTTGGTGCGCCGGGGAAGCAGAGCTATTACCTTGAAAAAATTAGAGTGCTTAAAGCAGGCTAGTGCTTGAATAGATTAGCATGGAATAATAAAATAGGACGGCATAGTTCTATTTTGTTGGTTTCTAGGATCACCGTAAT
OTU9557	KC708373	Glomeraceae	Glomus	Uncultured Glomeromycota clone 1 18S ribosomal RNA gene, partial sequence	0.986	4.3e-111	207	ATTAGTAGTCTGGTCGTGCCACTGGTATGTACTGGTCTTACTGATTTCTCCTTCCTGAAGAACCGTAATGCCATTAATTTGGTGTTGCGGGGAATCGGGACTGTTACTTTGAAAAAATTAGAGTGTTTAAAGCAAGCTAACGCTTGAATACATTAGCATGGAATAATGAAATAGGACGATCGATCCTATTTTGTTGGTTTCTAGGATTGACGTAAT
OTU9560	LN616477	Glomeraceae	Glomus	Uncultured Glomus partial 18S rRNA gene, isolate BAxCO VTX00090, clone GAMF1198	0.995	1.5e-114	213	GTCAGTAGGCTGGTCGTGCCACCGGTACGTACTGGTCTCACTGATTCCTCCCTCCTGAAGAACCGTAATGCCATTAATTTGGTGTTGCGGGGAAACAGGACTGTTACTTTGAAAAAATTAGAGTGTTTAAAGCAAGCTAACGCTTGAATACATTAGCATGGAATAATGAAATAGGACGATCGATCCTATTTTGTTGGTTTCTAGGATTGACGTAAT
OTU958	KY588325	Gigasporaceae	Scutellospora	Uncultured Scutellospora clone VTX00049 (185) small subunit ribosomal RNA gene, partial sequence	0.991	6.11e-105	379	TTCTACCATTGGTCGGGCAATAGTCTGTACTGGTGTGTAGAATTTCTACCTTCTGGGGAACTATCATGTTATTAATTTAGCGTGGTGGGAAACCAGGACCTTTACCTTG-AAAAATTAGAGTGTTCAAAGCAGGCTTATGTCTGAATACATTAGCATGGAATAATAGAATAGGACGGTGGTCCTGTTTTGTTGGTTTCTGAATCACCGTAAT
OTU9627	HG976537	Glomeraceae	Rhizophagus	uncultured Glomus partial 18S rRNA gene, isolate KoruVPQ6 VT247, clone IB6WWHZ02GX6ZJ	0.995	1.5e-114	213	GTTAGTAGGTTGGTCATGCCTCTGGTATGTACTGGTCTCACTGATTCCTCCTTCCTGATGAACCGTAATGCCATTAATTTGGTGTTGCGGGGAATTTGGACTGTTACTTTGAAAAAATTAGAGTGTTTAAAGCAAGCTAACGCTTGAATACATTAGCATGGAATAATGAAATAGGACGTTTGATTCTATTTTGTTGGTTTCTAGGATCGACGTAAT
OTU9639	AM946769	Gigasporaceae	Gigaspora	uncultured Gigaspora partial 18S rRNA gene, clone 4SaD_od	0.991	4.14e-106	383	GTTCTACCATTGGTCGGGCAATTGTCTGTACTGGCGTGTGGAATTTCTACCTTCTGGGGAACTATCATGTTATTAATTTAGCGTGGTGGGAAACCAGGACCTTTACCTTGAAAAAATTAGAGTGTTCAAAGCAGGCTTACGTCTGAATACATTAGCATAGAATAATAAAATAGGACGGTGGTCCTGTTTTGTTGGTTTCTGAATCACCGTAAT
OTU981	FR848070	Glomeraceae	Glomus	Uncultured Glomus partial 18S rRNA gene, clone 6-1, isolate from host gall	1	1e-115	215	ATCAGATTGTCGGTCGTGCCTCGGTACGCACTGGCATTATTGGTTCCTACCTTCTGAAGAACCGCGATGTCATTAATTTGGTGTCGTGGGGAATCAGGACTGTTACTTTGAAAAAATTAGAGTGTTTAAAGCAGGCGCACGCTTGAATACATTAGCATGGAATAATGAAATAGGACGTTTGATTCTATTTTGTTGGTTTCTAGGATTGACGTAAT
OTU9874	LT723322	Glomeraceae	Claroideoglomus	Uncultured Glomus partial 18S rRNA gene, isolate OUEVOPV4 VTX00114, clone I2R3EJD02IGMYO	0.995	1.5e-114	213	GTTAGTAGGTTGGTCATGCCTCTGGTATGTACTGGTCTCACTGATTCCTCCTTCCTTATGAACCGTAATGCCATTAATTTGGTGTTGCGGGGAATTTGGACTGTTACTTTGAAAAAATTAGAGTGTTTAAAGCAAGCTAACGCTTGAATACATTAGCATGGAATAATGAAATAGGACGTTCGATCCTATTTTGTTGGTTTCTAGGATTGACGTAAT
OTU9884	LT216834	Glomeraceae	Rhizophagus	Uncultured Glomus partial 18S rRNA gene, isolate 3A7 VT248, clone IK2YRTO01CTT0S	1	2.7e-116	216	GTCAGTAGGTTGGTCGTGCCACCGGTACGTACTGGTCTCACTGATTCCTCCTTCCTGAAGAACCGTAATGCCATTAATTTGGTGTCGCGGGGAAACAGGACTGTTACTTTGAAAAAATTAGAGTGTTTAAAGCAGGCTAACGCTTGAATACATTAGCATGGAATAATGAAATAGGACGTTCGATCTTATTTTGTTGGTTTCTAAGATTGACGTAAT
OTU9916	LT723322	Glomeraceae	Rhizophagus	Uncultured Glomus partial 18S rRNA gene, isolate OUEVOPV4 VTX00114, clone I2R3EJD02IGMYO	0.995	1.5e-114	213	GTTAGTAGGTTGGTCATGCCTCTGGTATGTACTGGTCTCACTGATTCCTCCTTCCTTATGAACCGTAATGCCATTAATTTGGTGTTGCGGGGAATTTGGACTGTTACCTTGAAAAAATTAGAGTGTTTAAAGCAAGCTAACGCTTGAATACATTAGCATGGAATAATGAAATAGGACGTTCGATCTTATTTTGTTGGTTTCTAGGATTGACGTAAT
OTU9917	LN620307	Acaulosporaceae	Acaulospora	Uncultured Acaulospora partial 18S rRNA gene, isolate MUyAA VTX00026, clone GAMF5028	1	1.9e-117	218	GTCTGTCCATTGGTCGGGCTTCACGGTCCGTACTGGTGTGATGGGTTCCTACCTTCTGAATAACCAGCATGCCATTCAGTTGGTGCGCCGGGGAAGCAGAGCTATTACCTTGAAAAAATTAGAGTGCTTAAAGCAGGCTAGTGCTTGAATAGATTAGCATGGAATAATAAAATAGGACGGCATGGTTCTATTTTGTTGGTTTCTAGGATCACCGTAAT
OTU9923	LT831672	Glomeraceae	Glomus	Uncultured Glomeromycotina partial 18S rRNA gene, isolate MCxSC6 LH.Gl08, clone H4VBFYH02FKYP0	1	1.4e-114	213	AGTAGATTGGTCGTGCCACTGGTATGTACTGGTCTTACTGGCTCCTCCTTCCTGATGAACCGTAATGCCATTAATTTGGTGTTGCGGGGAGACTGGACTGTTACTTTGAAAAAATTAGAGTGTTTAAAGCAGGCTAACGCTTGAATACATTAGCATGGAATAATGAAATAGGACGTTCGATCCTATTTTGTTGGTTTCTAGGATTGACGTAAT
OTU993	LN616477	Glomeraceae	Glomus	Uncultured Glomus partial 18S rRNA gene, isolate BAxCO VTX00090, clone GAMF1198	1	2.7e-116	216	GTCAGTAGGCTGGTCGTGCCACCGGTACGTACTGGTCTCACTGATTCCTCCTTCCTGAAGAACCGTAATGCCATTAATTTGGTGTTGCGGGGAAACAGGACTGTTACTTTGAAAAAATTAGAGTGTTTAAAGCAAGCTAACGCTTGAATACATTAGCATGGAATAATGAAATAGGACGATCGATCCTATTTTGTTGGTTTCTAGGATTGACGTAAT

## Sheet: Table S2A
Supplementary Table S2A: Relative abundance of AMF OTUs in maize roots among each treatment at the eight fully emerged leaves stage.
OTU No.	Bare fallow with rotary tillage	Hairy vetch with rotary tillage	Brown mustard with rotary tillage	Bare fallow with no-tillage	Hairy vetch with no-tillage	Brown mustard with no-tillage	Accession No.	Squences
OTU101	0.0452451	0.020566	0.0452451	0.20566	0.0041132	0	HF968814	CCATTGGTCGGGCAATAGTCTGTACTGGTGTGTAGAATTTCTACCTTCTGGGGAACTATCATGTTATTTATTTAGCGTGGTAGGAAACCAGGACCTTTACCTTGAAAAAATTAGAGTGTTCAAAGCAGGCTTACGTCTGAATACATTAGCATGGAATAATAAAATAGGACGGTGGTCCTGTTTTGTTGGTTTCTGAATCACCGTAAT
OTU1020	0.041132	0.0534715	0.0123396	0.0534715	0.0329056	0.0329056	LT672571	GTCAGTAGGCTGGTCGTGCCACCGGTACGTACTGGTCTCACTGATTCCTCCTTCCTGAAGAACCGTAATGCCATTAATTTGGTGTTGCGGGGAAACAGGACTGTTACTTTGAAAAAATTAGAGTGTTTAAAGCAAGCTAACGCTTGAATACATTAGCATGGAATAATGAAATAGGACGATCGATCCTATTTTGTTGGTTTCTAGGATTGACGTAAT
OTU1078	0	0	0	0	0.0246792	0.0123396	LT216981	GTCAGTAGGTTGGTCGTGCCACCGGTACGTACTGGTCTCACTGATTCCTCCTTCCTGAAGAACCGTAATGCCATTAATTTGGTGTTGCGGGGAATCTGGACTGTTACTTTGAAAAAATTAGAGTGTTTAAAGCAGGCTAACGCTTGAATACATTAGCATGGAATAATGAAATAGGACGTTCGATCCTATTTTGTTGGTTTCTAGGATTGACGTAAT
OTU1254	0.0123396	0.0041132	0	0.0041132	0.0041132	0	HG329704	ATCAGATTGTCGGTCGTGCCTCGGTACGCACTGGCATTATTGGTTCCTACCTTCTGAAGAACCGCGATGTCATTAATTTGGTGTCGTGGGGAATCAGGACTGTTACTTTGAAAAAATTAGAGTGTTTAAAGCAGGCTAACGCTTGAATACATTAGCATGGAATAATGAAATAGGACGTTCGATCCTATTTTGTTGGTTTCTAGGATTGACGTAAT
OTU130	0.847318	0.115169	0.0534715	0.271471	1.28743	0.621092	KP227196	GTTCTACCGTTGGTCGGGCTATTGTCTGTACTGGCGTGTAGAATTTCTACCTTCTGGGGAACTATCATGTTATTAATTTAGCGTGGTAGGAAACCAGGACCTTTACCTTGAAAAAATTAGAGTGTTCAAAGCAGGCTTATGTCTGAATACATTAGCATGGAATAATAAAATAGGACGGTGGTCCTGTTTTGTTGGTTTCTAGGATTGACGTAAT
OTU1416	0.0822639	0.0123396	0	0.020566	0.115169	0.0493583	KF489323	GTTCTACCGTTGGTCGGGCTTTGTCTGTACTGGCGTGTAGAATTTCTACCTTCTGGGGAACCATCATGTTATTAATTTAACGTGGTGGGAAACCAGGACCTTTACCTTGAAAAAATTAGAGTGTTCAAAGCAGGCTTATGTCTGAATACATTAGCATGGAATAATAAAATAGGACGGTGGTCCTGTTTTGTTGGTTTCTGAATCACCGTAAT
OTU1606	0.0164528	0.0123396	0.0904903	0.0041132	0.0246792	0	LT672485	AGTAGTCTGGTCGTGCCACTGGTATGTACTGGTCTTACTGATTTCTCCTTCCTGAAGAACTGTAATGTCATTAATTTGGTGTTGCGGGGAATCTGGACTGTTACTTTGAAAAAATTAGAGTGTTTAAAGCAGGCTAACGCTTGAATACATTAGCATGGAATAATGAAATAGGACGTTCGATCCTATTTTGTTGGTTTCTAGGATTGACGTAAT
OTU1613	0.0699243	0.0370188	0.00822639	0.0452451	0.0781507	0.00822639	LT217055	GTCAGTAGGTTGGTCGTGCCACCGGTACGTACTGGTCTCACTGATTCCTCCTTCCTGAAGAACCGTAATGCCATTAATTTGGTGTTGCGGGGAAACAGGACTGTTACTTTGAAAAAATTAGAGTGTTTAAAGCAGGCTAACGCTTGAATACATTAGCATGGAATAATGAAATAGGACGATCGATCCTATTTTGTTGGTTTCTAGGATTGACGTAAT
OTU1636	0.0452451	0.020566	0.0041132	0.0123396	0.00822639	0.00822639	HF567397	GTCAGTAGGTTGGTCGTGCCACCGGTACGTACTGGTCTCACTGATTCCTCCTTCCTGAAGAACCGTAATGCCATTAATTTGGTGTTGCGGGAAA-CAGGACTGTTACTTTGAAAAAATTAGAGTGTTTAAAGCAAGCTAACGCTTGAATACATTAGCATGGAATAATGAAATAGGACGATCGATCCTATTTTGTTGGTTTCTAGGATTGACGTAAT
OTU1656	0.0370188	0.0822639	0.0287924	0.0246792	0.0534715	0.0287924	KC464527	GTCAGTAGGTTGGTCGTACCACCGGTACGTACTGGTCTCACTGATTCCTCCTTCCTGAAGAACCGTAATGCCATTAATTTGGTGTTGCGGGGAAACAGGACTGTTACTTTGAAAAAATTAGAGTGTTTAAAGCAAGCTAACGCTTGAATACATTAGCATGGAATAATGAAATAGGACATCCGATTCTATTTTGTTGGTTTCTAGGATCGATGTAAT
OTU1770	0.0041132	0.0041132	0.0534715	0	0.00822639	0.00822639	LT216986	GTCAGTAGGCTGGTCGTGCCACCGGTACGTACTGGTCTCACTGATTCCTCCTTCCTGAAGAACCGTAATGCCATTAATTTGGTGTTGCGGGGAAACAGGACTGTTACTTTGAAAAAATTAGAGTGTTTAAAGCAGGCTAACGCTTGAATACATTAGCATGGAATAATGAAATAGGACGATCGATCCTATTTTGTTGGTTTCTAGGATTGACGTAAT
OTU1813	0.38664	0.444225	0.435999	0.312603	0.448338	0.275584	LT216986	GTCAGTAGGCTGGTCGTGCCACCGGTACGTACTGGTCTCACTGATTCCTCCTTCCTGAAGAACCGTAATGCCATTAATTTGGTGTTGCGGGGAAACAGGACTGTTACTTTGAAAAAATTAGAGTGTTTAAAGCAGGCTAACGCTTGAATACATTAGCATGGAATAATGAAATAGGACGATCGATCCTATTTTGTTGGTTTCTAGGATTGACGTAAT
OTU1828	0.0164528	0	0	0.0041132	0	0	KF489267	GTTCTACCGTTGGTCGGGCTTTGTCTGTACTGGCGTGTAGAATTTCTACCTTCTGGGGAACCATCATGTTATTAATTTAACGTGGTGGGAAACCAGGACCTTTACCTTGAAAAAATTAGAGTGTTCAAAGCAGGCTTACGTCTGAATACATTAGCATGGAATAATAAAATAGGACGGTGGTCCTGTTTTGTTGGTTTCTGAATCACCGTAAT
OTU1881	0	0.0452451	0	0	0.0041132	0	LT833094	GTTAGTAGGTTGGTCATGCCTCTGGTATGTACTGGTCTCACTGATTCCTCCTTCCTTATGAACCGTAATGCCATTAATTTGGTGTTGCGGGGAAACAGGACTGTTACTTTGAAAAAATTAGAGTGTTTAAAGCAGGCTCACGCTTGAATACATTAGCATGGAATAATGAAATAGGACGATCGATCCTATTTTGTTGGTTTCTAGGATTGACGTAAT
OTU2025	0.0246792	0.0534715	0.0041132	0.0246792	0.00822639	0.00822639	LT672571	GTCAGTAGGCTGGTCGTGCCACCGGTACGTACTGGTCTCACTGATTCCTCCTTCCTGAAGAACCGTAATGCCATTAATTTGGTGTTGCGGGGAAACAGGACTGTTACTTTGAAAAAATTAGAGTGTTTAAAGCAAGCTAACGCTTGAATACATTAGCATGGAATAATGAAATAGGACGATCGATCCTATTTTGTTGGTTTCTAGGATTGACGTAAT
OTU2090	0.0658111	0.0246792	0.00822639	0.0246792	0.0329056	0.374301	LT672571	GTCAGTAGGCTGGTCGTGCCACCGGTACGTACTGGTCTCACTGATTCCTCCTTCCTGAAGAACCGTAATGCCATTAATTTGGTGTTGCGGGGAAACAGGACTGTTACTTTGAAAAAATTAGAGTGTTTAAAGCAAGCTAACGCTTGAATACATTAGCATGGAATAATGAAATAGGACGATCGATCCTATTTTGTTGGTTTCTAGGATTGACGTAAT
OTU223	0.020566	0.0123396	0.0041132	0.222113	0.0781507	0.440112	LT830784	GTTCCACCGTTGGTCGGGCTATTGTTTGTACTGGCGTGTGGAATTTCTACCTTCTGGGGAACTATCATGTTATTAATTTAGCGTGGTAGGAAACCAGGACCTTTACCTTGAAAAAATTAGAGTGTTCAAAGCAGGCTTATGTCTGAATACATTAGCATGGAATAATAAAATAGGACGGTGGTCCTGTTTTGTTGGTTTCTGAATCACCGTAAT
OTU2323	0.0575847	0.0041132	0	0.0041132	0.185094	0.0822639	KJ792102	GTTCTACCGTTGGTCGGGCTTTGTCTGTACTGGCGTGTAGAATTTCTACCTTCTGGGGAACCATCATGTTATTAATTTAACGTGGTGGGAAACCAGGACCTTTACCTTGAAAAAATTAGAGTGTTCAAAGCAGGCTTATGTCTGAATACATTAGCATGGAATAATAGAATAGGACGGTGGTCCTGTTTTGTTGGTTTCTGAATCACCGTAAT
OTU2338	0.0123396	0.0287924	0.00822639	0.0452451	0.020566	0.0493583	KY349897	GTTAGTAGGTTGGTCATGCCTCTGGTATGTACTGGTCTCACTGATTCCTCCTTCCTTATGAACCGTAATGCCATTAATTTGGTGTTGCGGGGAATTTGGACTGTTACTTTGAAAAAATTAGAGTGTTTAAAGCAAGCTAACGCTTGAATACATTAGCATGGAATAATGAAATAGGACGTTCGATCCTATTTTGTTGGTTTCTAGGATTGACGTAAT
OTU242	0.0616979	0	0.0041132	0.0041132	0	0	KT947958	ATCAGATTGTCGGTCGTGCCTCGGTACGCACTGGTATTATTGGTTCCTACCTTCTGAAGAACCGCGATGTCATTAATTTGGTGTCGTGGGGAATCAGGACTGTTACTTTGAAAAAATTAGAGTGTTTAAAGCAGGCTTACGCTTGAATACATTAGCATGGAATAATGAAATAGGACGTTTGATCCTATTTTGTTGGTTTCTAGGATTGACGTAAT
OTU268	0	0	0	0	0	0.0493583	LT672266	GTTAGTAGGTTGGTCATGCCACTGGTATGTACTGATCTTACTGATTCCTCCTTCCTGATGAACCGTAATGCCATTAATTTGGTGTTGCGGGGAGACTGGACTGTTACTTTGAAAAAATTAGAGTGTTTAAAGCAGGCTAACGCTTGAATACATTAGCATGGAATAATGAAATAGGACGTTCGATCCTATTTTGTTGGTTTCTAGGATTGACGTAAT
OTU2772	2.60365	2.2458	2.34041	2.27871	2.20056	1.44373	HG329704	ATCAGATTGTCGGTCGTGCCTCGGTACGCACTGGCATTATTGGTTCCTACCTTCTGAAGAACCGCGATGTCATTAATTTGGTGTCGTGGGGAATCAGGACTGTTACTTTGAAAAAATTAGAGTGTTTAAAGCAGGCTAACGCTTGAATACATTAGCATGGAATAATGAAATAGGACGTTCGATCCTATTTTGTTGGTTTCTAGGATTGACGTAAT
OTU2854	0.5923	0.497697	0.658111	0.666338	0.658111	0.324942	KF489093	ATTAGTAGTCTGGTCGTGCCACTGGTATGTACTGGTCTTACTGATTTCTCCTTCCTGAAGAACTGTAATGCCATTAATTTGGTGTTGCGGGGAAACAGGACTGTTACTTTGAAAAAATTAGAGTGTTTAAAGCAAGCTAACGCTTGAATACATTAGCATGGAATAATGAAATAGGACGATCGATCCTATTTTGTTGGTTTCTAGGATTGACGTAAT
OTU2866	0.0246792	0.020566	0.143962	0	0.041132	0	HQ646301	GTCAGTAGATTGGTCGTGCCACTGGTATGTACTGGTCTTACTGGCTCCTCCTTCCTGATGAACCGTAATGCCATTAATTTGGTGTTGCGGGGAAACTGGACTGTTACTTTGAAAAAATTAGAGTGTTTAAAGCAGGCTAACGCTTGAATACATTAGCATGGAATAATGAAATAGGACGTTCGATCCTATTTTGTTGGTTTCTAGGATTGACGTAAT
OTU2935	0.0041132	0.0246792	0.0123396	0.0287924	0.0041132	0.0164528	KY349897	GTTAGTAGGTTGGTCATGCCTCTGGTATGTACTGGTCTCACTGATTCCTCCTTCCTTATGAACCGTAATGCCATTAATTTGGTGTTGCGGGGAATTTGGACTGTTACTTTGAAAAAATTAGAGTGTTTAAAGCAAGCTAACGCTTGAATACATTAGCATGGAATAATGAAATAGGACGTTCGATCCTATTTTGTTGGTTTCTAGGATTGACGTAAT
OTU294	0.0041132	0.0123396	0.00822639	0.00822639	0.0041132	0.106943	LT217508	GTCAGTAGGTTGGTCGTGCCACCGGTACGTACTGGTCTCACTGATTCCTCCTTCCTGAAGAACCGTAATGCCATTAATTTGGTGTTGCGGGGAAACAGGACTGTTACTTTGAAAAAATTAGAGTGTTTAAAGCAAGCTAACGCTTGAATACATTAGCATGGAATAATGAAATAGGACGATCGATCCTATTTTGTTGGTTTCTAGGATTGACGTAAT
OTU2940	0.0534715	0.0246792	0.0041132	0.0452451	0.0329056	0.0370188	LT216986	GTCAGTAGGCTGGTCGTGCCACCGGTACGTACTGGTCTCACTGATTCCTCCTTCCTGAAGAACCGTAATGCCATTAATTTGGTGTTGCGGGGAAACAGGACTGTTACTTTGAAAAAATTAGAGTGTTTAAAGCAGGCTAACGCTTGAATACATTAGCATGGAATAATGAAATAGGACGATCGATCCTATTTTGTTGGTTTCT
OTU298	0	0	0	0	0.0041132	0.00822639	KF488892	GTTCTACCGTTGGTCGGGCTTTGTCTGTACTGGCGTGTAGAATTTCTACCTTCTGGGGAACCATCATGTTATTAATTTAACGTGGTGGGAAACCAGGGCCTTTACCTTGAAAAAATTAGAGTGTTCAAAGCAGGCTTATGTCTGAATACATTAGCATGGAATAATAAAATAGGACGGTGGTCCTGTTTTGTTGGTTTCTGAATCACCGTAAT
OTU3016	0.160415	0.152188	0.250905	0.106943	0.189207	0.115169	KF489093	AGTAGTCTGGTCGTGCCACTGGTATGTACTGGTCTTACTGATTTCTCCTTCCTGAAGAACTGTAATGCCATTAATTTGGTGTTGCGGGGAAACAGGACTGTTACTTTGAAAAAATTAGAGTGTTTAAAGCAAGCTAACGCTTGAATACATTAGCATGGAATAATGAAATAGGACGATCGATCCTATTTTGTTGGTTTCTAGGATTGACGTAAT
OTU3029	0	0.0041132	0	0.407206	0	0.164528	LT935553	ACCGGCTTACTGGTCGTGCTTTTGTACGTACTGGTATAATCGGTTTCTCCTTTCTGACGAACTATAATGCCATTAATTTGGTGTTATAGGGAATCAGGACTGTTACTTTGAAAAAATTAGAGTGTTTAAAGCAGGCTCACGCTTGAATACATTAGCATGGAATAACGGAATAGGACGTTTGATTCTATTTTGTTGGTTTCTAGGATCGACGTAAT
OTU3098	0.0123396	0.0041132	0.0041132	0.00822639	0.0164528	0.00822639	LT217055	GTCAGTAGGTTGGTCGTGCCACCGGTACGTACTGGTCTCACTGATTCCTCCTTCCTGAAGAACCGTAATGCCATTAATTTGGTGTTGCGGGGAAACAGGACTGTTACTTTGAAAAAATTAGAGTGTTTAAAGCAGGCTAACGCTTGAATACATTAGCATGGAATAATGAAATAGGACGATCGATCCTATTTTGTTGGTTTCTAGGATTGACGTAAT
OTU3150	14.9062	15.4409	18.5423	17.7032	13.3555	12.973	LT217431	ATTAGTAGTCTGGTCGTGCCACTGGTATGTACTGGTCTTACTGATTTCTCCTTCCTGAAGAACTGTAATGTCATTAATTTGGTGTTGCGGGGAATCTGGACTGTTACTTTGAAAAAATTAGAGTGTTTAAAGCAGGCTAACGCTTGAATACATTAGCATGGAATAATGAAATAGGACGATCGATCCTATTTTGTTGGTTTCTAGGATTGACGTAAT
OTU3263	0.041132	0.0329056	0.131622	0.0740375	0.0658111	0.0329056	KC708373	ATTAGTAGTCTGGTCGTGCCACTGGTATGTACTGGTCTTACTGATTTCTCCTTCCTGAAGAACCGTAATGCCATTAATTTGGTGTTGCGGGGAATCTGGACTGTTACTTTGAAAAAATTAGAGTGTTTAAAGCAGGCTAACGCTTGAATACATTAGCATGGAATAATGAAATAGGACGTTCGATCCTATTTTGTTGGTTTCTAGGATTGACGTAAT
OTU3268	0.0616979	0.0534715	0.201547	0	0.106943	0.0123396	LT216978	GTCAGTAGGTTGGTCGTGCCACCGGTACGTACTGGTCTCACTGATTCCTCCTTCCTGAAGAACCGTAATGCCATTAATTTGGTGTTGCGGGGAAACAGGACTGTTACTTTGAAAAAATTAGAGTGTTTAAAGCAGGCTAACGCTTGAATACATTAGCATGGAATAATGAAATAGGACGTTCGATCTTATTTTGTTGGTTTCTAAGATTGACGTAAT
OTU3284	0.020566	0.0452451	0.0287924	0.0863771	0.0287924	0.0164528	LT217508	GTCAGTAGGTTGGTCGTGCCACCGGTACGTACTGGTCTCACTGATTCCTCCTTCCTGAAGAACCGTAATGCCATTAATTTGGTGTTGCGGGGAAACAGGACTGTTACTTTGAAAAAATTAGAGTGTTTAAAGCAAGCTAACGCTTGAATACATTAGCATGGAATAATGAAATAGGACGATCGATCCTATTTTGTTGGTTTCTAGGATTGACGTAAT
OTU332	0	0.0041132	0	0.0041132	0.0493583	0.0041132	LN622026	GTCAGTAGGTTGGTCGTGCCACCGGTACGTACTGGTCTCACTGATTCCCCCTTCCTGAAGAACCGTAATGCCATTAATTTGGTGTTGCGGGGAAACAGGACTGTTACTTTGAAAAAATTAGAGTGTTTAAAGCAAGCTAACGCTTGAATACATTAGCATGGAATAATGAAATAGGACGATCGATCCTATTTTGTTGGTTTCTAGGATTGACGTAAT
OTU3495	0.00822639	0	0.00822639	0	0.00822639	0	KC764923	GTCAGTAGGTTGGTCGTGCCACTGGTATGTACTGGTCTTACTGATTTCTCCTTCCTGAAGAACTGTAATGTCATTAATTTGGTGTTGCGGGGAATCTGGACTGTTACTTTGAAAAAATTAGAGTGTTTAAAGCAGGCTAACGCTTGAATACATTAGCATGGAATAATGAAATAGGACGATCGATCCTATTTTGTTGGTTTCTAGGATTGACGTAAT
OTU3512	0.0370188	0.00822639	0.0123396	0	0.0041132	0.0616979	KF386339	GTCAGTAGGTTGGTCGTGCCACCGGTACGTACTGGTCTCACTGATTCCTCTTTCCTGAAGAACCGTAATGCCATTAATTTGGTGTTGCGGGGAAACAGGACTGTTACTTTGAAAAAATTAGAGTGTTTAAAGCAAGCTAACGCTTGAATACATTAGCATGGAATAATGAAATAGGACGATCGATCCTATTTTGTTGGTTTCTAGGATTGACGTAAT
OTU3547	0.584074	0.456565	0.542942	0.653998	0.514149	0.390754	KM522671	ATCAGATTGTCGGTCGTGCCTCGGTACGCACTGGCATTATTGGTTCCTACCTTCTGAAGAACCGCGATGTCATTAATTTGGTGTCGTGGGGAATCAGGACTGTTACTTTGAAAAAATTAGAGTGTTTAAAGCAAGCTAACGCTTGAATACATTAGCATGGAATAATGAAATAGGACGTTCGATCCTATTTTGTTGGTTTCTAGGATTGACGTAAT
OTU357	0.0123396	0.0123396	0.0452451	0.0616979	0.041132	0.0164528	LT216992	GTCAGTAGGTTGGTCGTGCCACCGGTACGTACTGGTCTCACTGATTCCTCCTTCCTGAAGAACCGTAATGCCATTAATTTGGTGTTGCGGGGAGACAGGACTGTTACTTTGAAAAAATTAGAGTGTTTAAAGCAGGCTAACGCTTGAATACATTAGCATGGAATAATGAAATAGGACGATCGATCCTATTTTGTTGGTTTCTAGGATTGACGTAAT
OTU3589	0.0287924	0.00822639	0.020566	0.0616979	0.0041132	0.0904903	FN387588	GTTAGTAGGTTGGTCATGCCTCTGGTATGTACTGGTCTCACTGATTCCTCCTTCCTTATGAACCGTAATGCCATTAATTTGGTGTTGCGGGGAATTTGGACTGTTACTTTGAAAGAAATTAGAGTGTTTAAAGCAAGCTAACGCTTGAATACATTAGCATGGAATAATGAAATAGGACGTTCGATCTTATTTTGTTGGTTTCTGAATCACCGTAAT
OTU3600	0.431885	0.485357	0.505923	0.530602	0.464791	0.448338	KC764923	GTCAGTAGGTTGGTCGTGCCACTGGTATGTACTGGTCTTACTGATTTCTCCTTCCTGAAGAACTGTAATGTCATTAATTTGGTGTTGCGGGGAATCTGGACTGTTACTTTGAAAAAATTAGAGTGTTTAAAGCAGGCTAACGCTTGAATACATTAGCATGGAATAATGAAATAGGACGATCGATCCTATTTTGTTGGTTTCTAGGATTGACGTAAT
OTU367	0.0658111	0.0616979	0.0699243	0.0987167	0.0534715	0.131622	KX107911	GTTAGTAGGTTGGTCATGCCTCTGGTATGTACTGGTCTCACTGATTCCTCCTTCCTGATGAACCTTAATGCCATTAATTTGGTGTTTTGGGGAATCAGGACTGTTACTTTGAAAAAATTAGAGTGTTTAAAGCAAGCTAACGCTTGAATACATTAGCATGGAATAATGAAATAGGACGTTCGATCCTATTTTGTTGGTTTCTAGGATTGACGTAAT
OTU3728	0	0.0041132	0.0041132	0	0.0041132	0.0699243	KY349897	GTTAGTAGGTTGGTCATGCCTCTGGTATGTACTGGTCTCACTGATTCCTCCTTCCTTATGAACCGTAATGCCATTAATTTGGTGTTGCGGGGAATTTGGACTGTTACTTTGAAAAAATTAGAGTGTTTAAAGCAAGCTAACGCTTGAATACATTAGCATGGAATAATGAAATAGGACGTTCGATCCTATTTTGTTGGTTTCTAGGATTGACGTAAT
OTU3763	0.0123396	0.0041132	0.00822639	0.139849	0	0.0041132	HG329704	ATCAGATTGTCGGTCGTGCCTCGGTACGCACTGGCATTATTGGTTCCTACCTTCTGAAGAACCGCGATGTCATTAATTTGGTGTCGTGGGGAATCAGGACTGTTACTTTGAAAAAATTAGAGTGTTTAAAGCAGGCTAACGCTTGAATACATTAGCATGGAATAATGAAATAGGACGTTCGATCCTATTTTGTTGGTTTCTAGGATTGACGTAAT
OTU3785	0	0	0.0041132	0.0041132	0.0041132	0.0041132	LT833094	GTTAGTAGGTTGGTCATGCCTCTGGTATGTACTGGTCTCACTGATTCCTCCTTCCTTATGAACCGTAATGCCATTAATTTGGTGTTGCGGGGAAACAGGACTGTTACTTTGAAAAAATTAGAGTGTTTAAAGCAGGCTCACGCTTGAATACATTAGCATGGAATAATGAAATAGGACGATCGATCCTATTTTGTTGGTTTCTAGGATTGACGTAAT
OTU3807	0	0	0.0041132	0.0123396	0.00822639	0.041132	LT672571	GTCAGTAGGCTGGTCGTGCCACCGGTACGTACTGGTCTCACTGATTCCTCCTTCCTGAAGAACCGTAATGCCATTAATTTGGTGTTGCGGGGAAACAGGACTGTTACTTTGAAAAAATTAGAGTGTTTAAAGCAAGCTAACGCTTGAATACATTAGCATGGAATAATGAAATAGGACGATCGATCCTATTTTGTTGGTTTCTAGGATTGACGTAAT
OTU3845	0	0	0.00822639	0	0.0575847	0.0287924	LT672460	GTTCTACCGTTGGTCGGGCTTTGTCTGTACTGGCGTGTAGAATTTCTACCTTCTGGGGAACCATCATGTTATTAATTTAGTGTGGTGGGAAACCAGGACCTTTACCTTGAAAAAATTAGAGTGTTCAAAGCAGGCTTATGTCTGAATACATTAGCATGGAATAATAGAATAGGACGGTGGTCCTGTTTTGTTGGTTTCTGAATCACCGTAAT
OTU3851	0.0041132	0.0329056	0.0123396	0.020566	0.0822639	0.0123396	KX462859	GTTAGTAGGTTGGTCATGCCTCTGGTATGTGCTGGTCTCACTGATTCCTCCTTCCTTATGAACCGTAATGCCATTAATTTGGTGTTGCGGGGAATTTGGACTGTTACTTTGAAAAAATTAGAGTGTTTAAAGCAGGCTAACGCTTGAATACATTAGCATGGAATAATGAAATAGGACGTTCGATCTTATTTTGTTGGTTTCTAGGATTGACGTAAT
OTU3854	0	0.197433	0	0	0	0.0246792	LT672257	GTCAGTAGGTTGGTCATGCCACAGGTATGTACTGATCTTACTGATTCCTCCTTCCTGATGAACCGTAATGCCATTAATTTGGTGTTGCGGGGAAACTGGACTGTTACTTTGAAAAAATTAGAGTGTTTAAAGCAGGCTAACGCTTGAATACATTAGCATGGAATAATGAAATAGGACGTTCGATCCTATTTTGTTGGTTTCTAGGATTGACGTAAT
OTU3913	0	0	0	0.0534715	0	0	KF489164	GTTCTACCGTTGGTCGGGCTATTGTCTGTACTGGCGTGTAGAATTTCTACCTTCTGGGGAACTATCATGTTATTAATTTAACGTGGCGGGAAACCAGGACCTTTACCTTGAAAAAATTAGAGTGTTCAAAGCAGGCTTATGTCTGAATACATTAGCATGGAATAATAAAATAGGACGGTGGTCCTGTTTTGTTGGTTTCTGAATCACCGTAAT
OTU3937	0.0452451	0	0.0041132	0	0.0041132	0	LT672571	GTCAGTAGGCTGGTCGTGCCACCGGTACGTACTGGTCTCACTGATTCCTCCTTCCTGAAGAACCGTAATGCCATTAATTTGGTGTTGCGGGGAAACAGGACTGTTACTTTGAAAAAATTAGAGTGTTTAAAGCAAGCTAACGCTTGAATACATTAGCATGGAATAATGAAATAGGACGATCGATCCTATTTTGTTGGTTTCTAGGATTGACGTAAT
OTU3958	0.435999	0.0287924	0.00822639	0.0863771	0.370188	0.514149	KF489299	GTTCTACCGTTGGTCGGGCTTTGTCTGTACTGGCGTGTAGAATTTCTACCTTCTGGGGAACCGTCATGTTATTAATTTAACGTGGTGGGAAACCAGGACCTTTACCTTGAAAAAATTAGAGTGTTCAAAGCAGGCTTATGTCTGAATACATTAGCATGGAATAATAAAATAGGACGGTGGTCCTGTTTTGTTGGTTTCTGAATCACCGTAAT
OTU3968	0.0946035	0.0699243	0.0781507	0.0946035	0.0493583	0.0246792	LT216992	GTCAGTAGGTTGGTCGTGCCACCGGTACGTACTGGTCTCACTGATTCCTCCTTCCTGAAGAACCGTAATGCCATTAATTTGGTGTTGCGGGGAGACAGGACTGTTACTTTGAAAAAATTAGAGTGTTTAAAGCAGGCTAACGCTTGAATACATTAGCATGGAATAATGAAATAGGACGATCGATCCTATTTTGTTGGTTTCTAGGATTGACGTAAT
OTU4064	0.152188	0	0.0740375	0	0	0	LN824452	GTTTATCGGTTGGTCGGGCTTCACTGTCCGCACTGGCCTGATGGATTCCTACCTTCTGAATAACCAGCATGCTATTAATTTAGTGCGTTGGGGAAGCAGAGCTATTACCTTGAAAAAATTAGAGTGCTTAAAGCAGGCTTATGCTTGAATAGATTAGCATGGAATAATAAAATAGGACGGCTTGGTTCTATTTTGTTGGTTTCTAGGATCACCGTAAT
OTU4209	0.00822639	0.0041132	0	0.0164528	0	0.0287924	KF488869	GTTCTACCGTTGGTCGGGCTTTGTCTGTACTGGCGTGTAGAATTTCTACCTTCTGGGGAACCATCATGTTATTTATTTAGCGTGGTGGGAAACCAGGACCTTTACCTTGAAAAAATTAGAGTGTTCAAAGCAGGCTTACGTCTGAATACATTAGCATGGAATAATAGAATAGGACGGTGGTCCTGTTTTGTTGGTTTCTGAATCACCGTAAT
OTU4224	0	0	0	0.0041132	0	0.131622	KF489154	ATCGGCTTATTGGTCGTGCTATTGTACGTACTGGTATAATCGGTTTCTCCTTTCTGACGAACTATAATGCCATTAATTTGGTGTTATAGGGAATCAGGACTGTTACTTTGAAAAAATTAGAGTGTTTAAAGCAGGCTAACGCTTGAATACATTAGCATGGAATAATGAAATAGGACGTTCGATCTTATTTTGTTGGTTTCTAGGATTGACGTAAT
OTU4252	0.0863771	0.115169	0.0904903	0.164528	0.19332	0.0329056	LT216986	GTCAGTAGGCTGGTCGTGCCACCGGTACGTACTGGTCTCACTGATTCCTCCTTCCTGAAGAACCGTAATGCCATTAATTTGGTGTTGCGGGGAAACAGGACTGTTACTTTGAAAAAATTAGAGTGTTTAAAGCAGGCTAACGCTTGAATACATTAGCATGGAATAATGAAATAGGACGATCGATCCTATTTTGTTGGTTTCTAGGATTGACGTAAT
OTU4303	0.448338	0.29615	2.49671	0.00822639	1.0283	0.0123396	LT672452	GTCAGTAGATTGGTCGTGCCACTGGTATGCACTGGTCTTACTGGCTCCTCCTTCCTGATGAACCGTAATGCCATTAATTTGGTGTTGCGGGGAAACAGGACTGTTACTTTGAAAAAATTAGAGTGTTTAAAGCAAGCTAACGCTTGAATACATTAGCATGGAATAATGAAATAGGACGATCGATCCTATTTTGTTGGTTTCTAGGATTTGACGTAAT
OTU4412	0.041132	0.00822639	0	0.0370188	0.00822639	0.0534715	KP773390	GTTCTACTGTTGGTCGGGCAATTGTCTGTACTGGCATGTGGAATTTCTACCTTCTGGGGAACCATCATGTTATTAATTTAGCGTGGTGGGAAACCAGGACCTTTACCTTGAAAAAATTAGAGTGTTCAAAGCAGGCTTACGTCTGAATACATTAGCATGGAATAATAAAATAGGACGGTGGTCCTGTTTTGTTGGTTTCTGAATCACCGTAAT
OTU479	45.3768	47.602	37.1874	38.6558	42.1232	43.1762	LT217508	GTCAGTAGGTTGGTCGTGCCACCGGTACGTACTGGTCTCACTGATTCCTCCTTCCTGAAGAACCGTAATGCCATTAATTTGGTGTTGCGGGGAAACAGGACTGTTACTTTGAAAAAATTAGAGTGTTTAAAGCAAGCTAACGCTTGAATACATTAGCATGGAATAATGAAATAGGACGATCGATCCTATTTTGTTGGTTTCTAGGATTGACGTAAT
OTU4906	0.111056	0.119283	0.164528	0.0863771	0.111056	0.10283	KX808929	GTTGGTCGTGCCTCGGTACGTACTGGCATTATTGGTTCCTACCTTCTGAAGAACCGCGATGTCATTAATTTGGTGTCGTGGGGAATCAGGACTGTTACTTTGAAAAAATTAGAGTGTTTAAAGCAAGCTAACGCTTGAATACATTAGCATGGAATAATGAAATAGGACGTTCGATCCTATTTTGTTGGTTTCTAGGATTGACGTAAT
OTU4924	0.0246792	0	0	0	0.0246792	0.00822639	KF489323	GTTCTACCGTTGGTCGGGCTTTGTCTGTACTGGCGTGTAGAATTTCTACCTTCTGGGGAACCATCATGTTATTAATTTAACGTGGTGGGAAACCAGGACCTTTACCTTGAAAAAATTAGAGTGTTCAAAGCAGGCTTATGTCTGAATACATTAGCATGGAATAATAAAATAGGACGGTGGTCCTGTTTTGTTGGTTTCTGAATCACCGTAAT
OTU4983	0.390754	0.333169	2.46792	0	1.10645	0	LT935650	GTCAGTAGATTGGTCGTGCCACTGGTATGTACTGGTCTTACTGGCTCCTCCTTCCTGATGAACCGTAATGCCATTAATTTGGTGTTGCGGGGAGACTGGACTGTTACTTTGAAAAAATTAGAGTGTTTAAAGCAGGCTAACGCTTGAATACATTAGCATGGAATAATGAAATAGGACGTTCGATCTTATTTTGTTGGTTTCTAAGATTGACGTAAT
OTU5000	0.0370188	0	0	0.0164528	0.0164528	0.00822639	KX529102	GTTCTACCGTTGGTCGGGCTTCGTCTGTACTGGCGTGTAGAATTTCTACCTTCTGGGGAACCATCATGTTATTAATTTAACGTGGTGGGAAACCAGGACCTTTACCTTGAAAAAATTAGAGTGTTCAAAGCAGGCTTATGTCTGAATACATTAGCATGGAATAATAAAATAGGACGGTGGTCCTGTTTTGTTGGTTTCTGAATCACCGTAAT
OTU5201	0.020566	0.0370188	0.00822639	0.0493583	0.00822639	0.0904903	LC274502	ATCAGATTGTCGGTCGTGCCTCGGTACGCACTGGCATTATTGGTTCCTACCTTCTGAAGAACCGCGATGTCATTAATTTGGTGTCGTGGGGAATCAGGACTGTTACTTTGAAAAAATTAGAGTGTTTAAAGCAGGCGCACGCTTGAATACATTAGCATGGAATAATGAAATAGGACGTTTGATTCTATTTTGTTGGTTTCTAGGATTGACGTAAT
OTU5287	0.041132	0.0164528	0	0.0041132	0.119283	0.131622	KX529097	GTTCTACCGTTGGTCGGGCTTTGTCTGCACTGGCGTGTAGAATTTCTACCTTCTGGGGAACCATCATGTTATTAATTTAACGTGGTGGGAAACCAGGACCTTTACCTTGAAAAAATTAGAGTGTTCAAAGCAGGCTTATGTCTGAATACATTAGCATGGAATAATAAAATAGGACGGTGGTCCTGTTTTGTTGGTTTCTGAATCACCGTAAT
OTU5315	0.0041132	0.020566	0.041132	0.00822639	0.0246792	0.020566	LT216992	CAGTAGGTTGGTCGTGCCACCGGTACGTACTGGTCTCACTGATTCCTCCTTCCTGAAGAACCGTAATGCCATTAATTTGGTGTTGCGGGGAGACAGGACTGTTACTTTGAAAAAATTAGAGTGTTTAAAGCAGGCTAACGCTTGAATACATTAGCATGGAATAATGAAATAGGACGATCGATCCTATTTTGTTGGTTTCTAGGATTGACGTAAT
OTU5436	0	0.00822639	0.00822639	0.0658111	0.0123396	0.020566	LC274502	ATCAGATTGTCGGTCGTGCCTCGGTACGCACTGGCATTATTGGTTCCTACCTTCTGAAGAACCGCGATGTCATTAATTTGGTGTCGTGGGGAATCAGGACTGTTACTTTGAAAAAATTAGAGTGTTTAAAGCAGGCGCACGCTTGAATACATTAGCATGGAATAATGAAATAGGACGTTTGATTCTATTTTGTTGGTTTCTAGGATTGACGTAAT
OTU5546	0.0123396	0.0534715	0.020566	0.0164528	0.0904903	0.0123396	LT672485	ATTAGTAGTCTGGTCGTGCCACTGGTATGTACTGGTCTTACTGATTTCTCCTTCCTGAAGAACTGTAATGTCATTAATTTGGTGTTGCGGGGAATCTGGACTGTTACTTTGAAAAAATTAGAGTGTTTAAAGCAGGCTAACGCTTGAATACATTAGCATGGAATAATGAAATAGGACGTTCGATCCTATTTTGTTGGTTTCTAGGATTGACGTAAT
OTU5594	0.0781507	0.0452451	0.0699243	0.0946035	0.0329056	0.0822639	LT672571	GTCAGTAGGCTGGTCGTGCCACCGGTACGTACTGGTCTCACTGATTCCTCCTTCCTGAAGAACCGTAATGCCATTAATTTGGTGTTGCGGGGAAACAGGACTGTTACTTTGAAAAAATTAGAGTGTTTAAAGCAAGCTAACGCTTGAATACATTAGCATGGAATAATGAAATAGGACGATCGATCCTATTTTGTTGGTTTCTAGGATTGACGTAAT
OTU560	0.131622	0.0575847	0.0904903	0.143962	0.123396	0.0699243	KM522671	ATCAGATTGTCGGTCGTGCCTCGGTACGCACTGGCATTATTGGTTCCTACCTTCTGAAGAACCGCGATGTCATTAATTTGGTGTCGTGGGGAATCAGGACTGTTACTTTGAAAAAATTAGAGTGTTTAAAGCAAGCTAACGCTTGAATACATTAGCATGGAATAATGAAATAGGACGTTCGATCCTATTTTGTTGGTTTCT
OTU5627	0.255018	0.0699243	0.0246792	0.106943	0.271471	0.131622	KF489370	GTCAGTAGGCTGGTCGTGCCACTGGTACGTACTGGTCTCACTGATTCCTCCTTCCTGAAGAACCGTAATGCCATTAATTTGGTGTTGCGGGGAAACAGGACTGTTACTTTGAAAAAATTAGAGTGTTCAAAGCAGGCTTATGTCTGAATACATTAGCATGGAATAATAAAATAGGACGGTGGTCCTGTTTTGTTGGTTTCTGAATCACCGTAAT
OTU5636	0	0.0246792	0.0041132	0	0.0575847	0	LN620307	GTCTGTCCATTGGTCGGGCTTCACGGTCCGTACTGGTGTGATGGGTTCCTACCTTCTGAATAACCAGCATGCCATTCAGTTGGTGCGCCGGGGAAGCAGAGCTATTACCTTGAAAAAATTAGAGTGCTTAAAGCAGGCTAGTGCTTGAATAGATTAGCATGGAATAATAAAATAGGACGGCATGGTTCTATTTTGTTGGTTTCTAGGAT
OTU5647	0	0	0.0616979	0.00822639	0	0.0041132	KY685385	GTTAGCAGGTTGGTCATGCCTCTGGTATGTACTGGTCTCACTGATTCCTCCTTCCTTATGAACCGTAATGCCATTAATTTGGTGTTGCGGGGAATTTGGACTGTTACTTTGAAAAAATTAGAGTGTTTAAAGCAAGCTAACGCTTGAATACATTAGCATGGAATAATGAAATAGGACGTTCGATCTTATTTTGTTGGTTTCTAGGATTGACGTAAT
OTU5742	0.0863771	0.0658111	0.0946035	0.143962	0.0493583	0.139849	KC764923	GTCAGTAGGTTGGTCGTGCCACTGGTATGTACTGGTCTTACTGATTTCTCCTTCCTGAAGAACTGTAATGTCATTAATTTGGTGTTGCGGGGAATCTGGACTGTTACTTTGAAAAAATTAGAGTGTTTAAAGCAGGCTAACGCTTGAATACATTAGCATGGAATAATGAAATAGGACGATCGATCCTATTTTGTTGGTTTCTAGGATTGACGTAAT
OTU5744	0.0329056	0.020566	0.0658111	0.00822639	0.0123396	0.00822639	LT672192	GTCAGTAGGCTGGTCGTGCCCCCGGTACGTACTGGTCTCACTGATTCCTCCTTCCTGAAGAACCGTAATGCCATTAATTTGGTGTTGCGGGGAAACAGGACTGTTACTTTGAAAAAATTAGAGTGTTTAAAGCAAGCTAACGCTTGAATACATTAGCATGGAATAATGAAATAGGACGATCGATCCTATTTTGTTGGTTTCTAGGATTGACGTAAT
OTU5805	0.0041132	0	0.0164528	0.0123396	0.0616979	0.0164528	LT672571	GTCAGTAGGCTGGTCGTGCCACCGGTACGTACTGGTCTCACTGATTCCTCCTTCCTGAAGAACCGTAATGCCATTAATTTGGTGTTGCGGGGAAACAGGACTGTTACTTTGAAAAAATTAGAGTGTTTAAAGCAAGCTAACGCTTGAATACATTAGCATGGAATAATGAAATAGGACGATCGATCCTATTTTGTTGGTTTCTAGGATTGACGTAAT
OTU5922	0.119283	0.115169	0.127509	0.139849	0.131622	0.0904903	KC764923	GTCAGTAGGTTGGTCGTGCCACTGGTATGTACTGGTCTTACTGATTTCTCCTTCCTGAAGAACTGTAATGTCATTAATTTGGTGTTGCGGGGAATCTGGACTGTTACTTTGAAAAAATTAGAGTGTTTAAAGCAGGCTAACGCTTGAATACATTAGCATGGAATAATGAAATAGGACGATCGATCCTATTTTGTTGGTTTCTAGGATTGACGTAAT
OTU5985	0.164528	0.148075	0.152188	0.176867	0.135735	0.0904903	LT216833	AGTAGGTTGGTCGTGCCACCGGTACGTACTGGTCTCACTGATTCCTCCTTCCTGAAGAACCGTAATGCCATTAATTTGGTGTTGCGGGGAAACAGGACTGTTACTTTGAAAAAATTAGAGTGTTTAAAGCAGGCTCACGCTTGAATACATTAGCATGGAATAACGAAATAGGACGTTTGATTCTATTTTGTTGGTTTCTAGGATCGACGTAAT
OTU628	0.374301	0.48947	0.382527	0.361961	0.39898	0.275584	MG429387	GTCAGTAGGTTGGTCGTGCCACCAGTACGTACTGGTCTCACTGATTCCTCCTTCCTGATGAACCGTAATGCCATTAATTTGGTGTTGCGGGGAATTTGGACTGTTACTTTGAAAAAATTAGAGTGTTTAAAGCAGGCTAACGCTTGAATACATTAGCATGGAATAATGAAATAGGACGTTCGATCCTATTTTGTTGGTTTCTAGGATTGACGTAAT
OTU6352	0.0041132	0.00822639	0.0041132	0.0904903	0	0.0287924	LT672571	GTCAGTAGGCTGGTCGTGCCACCGGTACGTACTGGTCTCACTGATTCCTCCTTCCTGAAGAACCGTAATGCCATTAATTTGGTGTTGCGGGGAAACAGGACTGTTACTTTGAAAAAATTAGAGTGTTTAAAGCAAGCTAACGCTTGAATACATTAGCATGGAATAATGAAATAGGACGATCGATCCTATTTTGTTGGTTTCTAGGATTGACGTAAT
OTU638	0.0041132	0	0	0	0	0	KF489308	GTTCTACCGTTGGTCGGGCTTTGTCTGTACTGGCGTGTGGAATTTCTACCTTCTGGGGAACTATCATGTTATTAATTTAGCGTGGTGGGAAACCAGGACCTTTACCTTGAAAAAATTAGAGTGTTCAAAGCAGGCTTACGTCTGAATACATTAGCATGGAATAATAAAATAGGACGGTGGTCCTGTTTTGTTGGTTTCTGAATCACCGTAAT
OTU6442	0.0781507	0.0822639	0.0616979	0.0863771	0.0452451	0.0246792	LN615389	AGTAGGCTGGTCGTGCCACAGGTATGTACTGGTCTTACTGATTCCTCCTTCCTGATGAACCGTAATGCCATTAATTTGGTGTTGCGGGGAATCTGGACTGTTACTTTGAAAAAATTAGAGTGTTTAAAGCAGGCTCACGCTTGAATACATTAGCATGGAATAATGAAATAGGACGTTTGATTCTATTTTGTTGGTTTCTAGGATCGACGTAAT
OTU6461	0.839092	1.526	1.17226	1.82626	0.802073	1.9332	LT833094	GTTAGTAGGTTGGTCATGCCTCTGGTATGTACTGGTCTCACTGATTCCTCCTTCCTTATGAACCGTAATGCCATTAATTTGGTGTTGCGGGGAAACAGGACTGTTACTTTGAAAAAATTAGAGTGTTTAAAGCAGGCTCACGCTTGAATACATTAGCATGGAATAATGAAATAGGACGATCGATCCTATTTTGTTGGTTTCTAGGATTGACGTAAT
OTU6472	0.370188	0.547055	0.39898	0.69513	0.312603	0.810299	LN616499	GTTAGTAGGTTGGTCATGCCTCTGGTATGTACTGGTCTCACTGATTCCTCCTTCCTGATGAGCCGTAATGCCATTAATTTGGTGTTGCGGGGAATCTGGACTGTTACTTTGAAAAAATTAGAGTGTTTAAAGCAGGCTAACGCTTGAATACATTAGCATGGAATAATGAAATAGGACGATCGATCCTATTTTGTTGGTTTCTAGGATTGACGTAAT
OTU6478	0.0452451	0.106943	0.123396	0.127509	0.0493583	0.0863771	KC708373	ATTAGTAGTCTGGTCGTGCCACTGGTATGTACTGGTCTTACTGATTTCTCCTTCCTGAAGAACCGTAATGCCATTAATTTGGTGTTGCGGGGAATCTGGACTGTTACTTTGAAAAAATTAGAGTGTTTAAAGCAGGCTAACGCTTGAATACATTAGCATGGAATAATGAAATAGGACGTTCGATCCTATTTTGTTGGTTTCTAGGATTGACGTAAT
OTU6609	0.0041132	0.0123396	0.0041132	0	0.0041132	0.699243	LT216986	GTCAGTAGGCTGGTCGTGCCACCGGTACGTACTGGTCTCACTGATTCCTCCTTCCTGAAGAACCGTAATGCCATTAATTTGGTGTTGCGGGGAAACAGGACTGTTACTTTGAAAAAATTAGAGTGTTTAAAGCAGGCTAACGCTTGAATACATTAGCATGGAATAATGAAATAGGACGATCGATCCTATTTTGTTGGTTTCTAGGATTGACGTAAT
OTU6669	0.0658111	0.020566	0.304376	0.0041132	0.119283	0.0329056	KF489092	GTCAGTAGATTGGTCGTGCCACCGGTACGTACTGGTCTCACTGATTCCTCCTTCCTGAAGAACCGTAATGCCATTAATTTGGTGTTGCGGGGAGACTGGACTGTTACTTTGAAAAAATTAGAGTGTTTAAAGCAGGCTAACGCTTGAATACATTAGCATGGAATAATGAAATAGGACGTTCGATCTTATTTTGTTGGTTTCTAAGATTGACGTAAT
OTU668	0.0946035	0.106943	0.0616979	0.00822639	0.0246792	0.0370188	MG429386	GTCAGTAGGTTGGTCGTGCCACCGGTACGTACTGGTCTCACTGATTCCTCCTTCCTGATGAGCCGTAATGCCATTAATTTGGTGTTGCGGGGAATTTGGACTGTTACTTTGAAAAAATTAGAGTGTTTAAAGCAGGCTAACGCTTGAATACATTAGCATGGAATAATGAAATAGGACGTTCGATCCTATTTTGTTGGTTTCTAGGATTGACGTAAT
OTU6885	0	0	0	0	0	0.0904903	KY349897	TAGTAGGTTGGTCATGCCTCTGGTATGTACTGGTCTCACTGATTCCTCCTTCCTTATGAACCGTAATGCCATTAATTTGGTGTTGCGGGGAATTTGGACTGTTACTTTGAAAAAATTAGAGTGTTTAAAGCAAGCTAACGCTTGAATACATTAGCATGGAATAATGAAATAGGACGTTCGATCCTATTTTGTTGGTTTCTAGGATTGACGTAAT
OTU6913	0	0.0287924	0	0	0.0781507	0	AY641824	ATCAATATTTCGGTCATGCCGTTGGTATGCACTGTTATCATTGATTTCTCACCTTCTAAAGAACCGTAATGCCATTAATTTGGTGTTACGGGGAATTAGGACTGTTACCTTGAAAAAATTAGAGTGTTTAAAGCAGGCTCACGCTTGAATACATTAGCATGGAATAATGAAATAGGACATCCGATTCTATTTTGTTGGTTTCTAGGATCGATGTAAT
OTU6970	0.10283	0.0534715	0.041132	0.0246792	0.020566	0.0123396	LT833784	ATCAGATTGTCGGTCGTGCCTCGGTACGCACTGGCATTATTGGTTCCTACCTTCTGAAGAACCGCGATGTCATTAATTTGGTGTCGTGGGGAATCAGGACTGTTACTTTGAAAAAATTAGAGTGTTTAAAGCAGGCGCGCGCTTGAATACATTAGCATGGAATAATGAAATAGGACGTTTGATTCTATTTTGTTGGTTTCTAGGATCGACGTAAT
OTU6983	0	0.00822639	0	0	0.0658111	0.0287924	LT672486	ATTAGTAGTCTGGTCGTGCCACTGGTATGTACTGGTCTTACTGATTTCTCCTTCCTGAAGAACTGTGATGTCATTAATTTGGTGTTGCGGGGAATCTGGACTGTTACTTTGAAAAAATTAGAGTGTTTAAAGCAGGCTAACGCTTGAATACATTAGCATGGAATAATGAAATAGGACGTTCGATCCTATTTTGTTGGTTTCTAGGATTGACGTAAT
OTU7014	0.123396	0.201547	0.123396	0.135735	0.106943	0.135735	KM659256	GTCAGTAGGTTGGTCGTGCCACCGGTACGTACTGGTCTCACTGATTCCTCCTTCCTGAAGAACCGCAATGCCATTAATTTGGTGTTGCGGGGAAACAGGACTGTTACTTTGAAAAAATTAGAGTGTTTAAAGCAAGCTAACGCTTGAATACATTAGCATGGAATAATGAAATAGGACGATCGATCCTATTTTGTTGGTTTCTAGGATTGACGTAAT
OTU7115	0	0.00822639	0	0.0246792	0	0.0658111	LT833094	GTTAGTAGGTTGGTCATGCCTCTGGTATGTACTGGTCTCACTGATTCCTCCTTCCTTATGAACCGTAATGCCATTAATTTGGTGTTGCGGGGAAACAGGACTGTTACTTTGAAAAAATTAGAGTGTTTAAAGCAGGCTCACGCTTGAATACATTAGCATGGAATAATGAAATAGGACGATCGATCCTATTTTGTTGGTTTCTAGGATTGACGTAAT
OTU72	0.00822639	0	0	0.0616979	0	0.0041132	KX529102	GTTCTACCGTTGGTCGGGCTTCGTCTGTACTGGCGTGTAGAATTTCTACCTTCTGGGGAACCATCATGTTATTAATTTAACGTGGTGGGAAACCAGGACCTTTACCTTGAAAAAATTAGAGTGTTCAAAGCAGGCTTATGTCTGAATACATTAGCATGGAATAATAAAATAGGACGGTGGTCCTGTTTTGTTGGTTTCTGAATCACCGTAAT
OTU7262	0.0534715	0.0164528	0.0041132	0.0493583	0.0863771	0.0781507	KF489253	GTTCTACCGTTGGTCGGGCTTTGTCTGTACTGGCGTGTAGAATTTCTACCTTCTGGGGAACCATCATGTTATTAATTTAACGTGGTGGGAAACCAGGACCTTTACCTTGAAAAAATTAGAGTGTTCAAAGCAGGCTTATGTCTGAATACATTAGCATGGAATAATGAAATAGGACGTTCGATCCTATTTTGTTGGTTTCTAGGATTGACGTAAT
OTU7384	2.98618	5.67621	3.96923	7.58062	2.41856	8.30865	LN555471	GTTAGTAGGTTGGTCATGCCTCTGGTATGTACTGGTCTCACTGATTCCTCCTTCCTTATGAACCGTAATGCCATTAATTTGGTGTTGCGGGGAATTTGGACTGTTACTTTGAAAAAATTAGAGTGTTTAAAGCAAGCTAACGCTTGAATACATTAGCATGGAATAATGAAATAGGACGTTCGATCTTATTTTGTTGGTTTCTAGGATTGACGTAAT
OTU7390	1.90441	0.440112	0.123396	1.39437	6.0464	3.74712	MF567573	GTTCTACCGTTGGTCGGGCTTTGTCTGTACTGGCGTGTAGAATTTCTACCTTCTGGGGAACCATTATGTTATTAATTTAGCGTAGTGGGAAACCAGGACCTTTACCTTGAAAAAATTAGAGTGTTCAAAGCAGGCTTATGTCTGAATACATTAGCATGGAATAATAGAATAGGACGGTGGTCCTGTTTTGTTGGTTTCTGAATCACCGTAAT
OTU7457	0.020566	0	0	0.00822639	0.0287924	0.0041132	KF489267	GTTCTACCGTTGGTCGGGCTTTGTCTGTACTGGCGTGTAGAATTTCTACCTTCTGGGGAACCATCATGTTATTAATTTAACGTGGTGGGAAACCAGGACCTTTACCTTGAAAAAATTAGAGTGTTCAAAGCAGGCTTACGTCTGAATACATTAGCATGGAATAATAAAATAGGACGGTGGTCCTGTTTTGTTGGTTTCTGAATCACCGTAAT
OTU7472	0.115169	0.119283	0.168641	0.172754	0.139849	0.156301	KM522671	ATCAGATTGTCGGTCGTGCCTCGGTACGCACTGGCATTATTGGTTCCTACCTTCTGAAGAACCGCGATGTCATTAATTTGGTGTCGTGGGGAATCAGGACTGTTACTTTGAAAAAATTAGAGTGTTTAAAGCAAGCTAACGCTTGAATACATTAGCATGGAATAATGAAATAGGACGTTCGATCCTATTTTGTTGGTTTCTAGGATTGACGTAAT
OTU7513	0	0.0041132	0.0164528	0.0164528	0	0.111056	LT217508	GTCAGTAGGTTGGTCGTGCCACCGGTACGTACTGGTCTCACTGATTCCTCCTTCCTGAAGAACCGTAATGCCATTAATTTGGTGTTGCGGGGAAACAGGACTGTTACTTTGAAAAAATTAGAGTGTTTAAAGCAAGCTAACGCTTGAATACATTAGCATGGAATAATGAAATAGGACGATCGATCCTATTTTGTTGGTTTCTAGGATTGACGTAAT
OTU7520	0.0287924	0.0164528	0.320829	0	0.287924	0	LT831672	GTCAGTAGATTGGTCGTGCCACTGGTATGTACTGGTCTTACTGGCTCCTCCTTCCTGATGAACCGTAATGCCATTAATTTGGTGTTGCGGGGAGACTGGACTGTTACTTTGAAAAAATTAGAGTGTTTAAAGCAGGCTAACGCTTGAATACATTAGCATGGAATAATGAAATAGGACGTTCGATCCTATTTTGTTGGTTTCTAGGATTGACGTAAT
OTU7571	0	0.0041132	0.0493583	0.0041132	0	0	MG429387	GTCAGTAGGTTGGTCGTGCCACCAGTACGTACTGGTCTCACTGATTCCTCCTTCCTGATGAACCGTAATGCCATTAATTTGGTGTTGCGGGGAATTTGGACTGTTACTTTGAAAAAATTAGAGTGTTTAAAGCAGGCTAACGCTTGAATACATTAGCATGGAATAATGAAATAGGACGTTCGATCCTATTTTGTTGGTTTCTAGGATTGACGTAAT
OTU7596	0.0041132	0.00822639	0.00822639	0.0452451	0	0	KF489252	GTTCTACCGTTGGTCGGGCTATTGTCTGTACTGGTGTGTGGAATTTCTACCTTCTGGGGAACTATCATGTTATTAATTTAGCGTGGTAGGAAACCAGGACCTTTACCTTGAAAAAATTAGAGTGTTCAAAGCAGGCTTACGTCTGAATACATTAGCATGGAATAATGAAATAGGACGATCGATCCTATTTTGTTGGTTTCTAGGATTGACGTAAT
OTU780	0.135735	0.041132	0.0329056	0.0287924	0.0658111	0.0287924	KM522519	ATCAGATTGTCGGTCGTGCCTCGGTACGCACTGGCATTATTGGTTCCTACCTTCTGAAGAACCGCGATGTCATTAATTTGGTGTCGTGGGGAATCAGGACTGTTACTTTGAAAAAATTAGAGTGTTCAAAGCAGGCTTACGCTTGAATACATTAGCATGGAATAATGAAATAGGACGTTTGATTCTATTTTGTTGGTTTCTAGGATTGACGTAAT
OTU7813	0.0041132	0	0.00822639	0.041132	0	0	HF968814	GTTCTACCATTGGTCGGGCAATAGTCTGTACTGGTGTGTAGAATTTCTACCTTCTGGGGAACTATCATGTTATTTATTTAGCGTGGTAGGAAACCAGGACCTTTACCTTGAAAAAATTAGAGTGTTCAAAGCAGGCTTACGTCTGAATACATTAGCATGGAATAATAAAATAGGACGG--TGGTCCTGTTTTGTTGGTTTCT-GAATCACCGTAAT
OTU7951	1.94965	3.32757	3.36048	3.19595	2.08539	4.09674	LT216981	GTCAGTAGGTTGGTCGTGCCACCGGTACGTACTGGTCTCACTGATTCCTCCTTCCTGAAGAACCGTAATGCCATTAATTTGGTGTTGCGGGGAATCTGGACTGTTACTTTGAAAAAATTAGAGTGTTTAAAGCAGGCTAACGCTTGAATACATTAGCATGGAATAATGAAATAGGACGTTCGATCCTATTTTGTTGGTTTCTAGGATTGACGTAAT
OTU8053	0.0164528	0	0	0.0041132	0.00822639	0	KX529102	GTTCTACCGTTGGTCGGGCTTCGTCTGTACTGGCGTGTAGAATTTCTA-CCTTCTGGGGAACCATCATGTTATTAATTTAACGTGGTGGGAAACCAGGACCTTTACCTTGAAAAAATTAGAGTGTTCAAAGCAGGCTTATGTCTGAATACATTAGCATGGAATAATAAAATAGGACGGTGGTCCTGTTTTGTTGGTTTCTGAATCACCGTAAT
OTU8073	0.0164528	0.020566	0	0.00822639	0.0329056	0.00822639	KF489038	GTTCTACCGTTGGTCGGGCTTTGTCTGTACTGGCGTGTAGAATTTCTACCTTCTGGGGAACCATCATGTTATTAATTTAGCGTGGTGGGAAACCAGGACCTTTACCTTGAAAAAATTAGAGTGTTCAAAGCAGGCTTACGTCTGAATACATTAGCATGGAATAATAAAATAGGACGGTGGTCCTGTTTTGTTGGTTTCTGAATCACCGTAAT
OTU8229	0.0370188	0.0616979	0.0246792	0.0616979	0.00822639	0.0822639	LT672485	ATTAGTAGTCTGGTCGTGCCACTGGTATGTACTGGTCTTACTGATTTCTCCTTCCTGAAGAACTGTAATGTCATTAATTTGGTGTTGCGGGGAATCTGGACTGTTACTTTGAAAAAATTAGAGTGTTTAAAGCAGGCTAACGCTTGAATACATTAGCATGGAATAATGAAATAGGACGTTCGATCCTATTTTGTTGGTTTCTAGGATTGACGTAAT
OTU8288	0.127509	0.0575847	0.127509	0.148075	0.131622	0.0822639	HF568368	ATCAGATTGTCGGTCGTGCCTCGGTACGCACTGGCATTATTGGTTCCTACCTTCTGAAGAACCGCGATGTCATTAATTTGGTGTCGCGGGGAATCAGGACTGTTACTTTGAAAAAATTAGAGTGTTTAAAGCAGGCTTACGCTTGAATACATTAGCATGGAATAATGAAATAGGACGTTTGATTCTATTTTGTTGGTTTCTAGGATCGACGTAAT
OTU8311	0.123396	0.0781507	0.0287924	0.0370188	0.0946035	0.0287924	LT216986	GTCAGTAGGCTGGTCGTGCCACCGGTACGTACTGGTCTCACTGATTCCTCCTTCCTGAAGAACCGTAATGCCATTAATTTGGTGTTGCGGGGAAACAGGACTGTTACTTTGAAAAAATTAGAGTGTTTAAAGCAGGCTAACGCTTGAATACATTAGCATGGAATAATGAAATAGGACGATCGATCCTATTTTGTTGGTTTCTAGGATTGACGTAAT
OTU8354	0.0329056	0.0287924	0.0246792	0.0658111	0.0287924	0.0740375	KF489093	ATTAGTAGTCTGGTCGTGCCACTGGTATGTACTGGTCTTACTGATTTCTCCTTCCTGAAGAACTGTAATGCCATTAATTTGGTGTTGCGGGGAAACAGGACTGTTACTTTGAAAAAATTAGAGTGTTTAAAGCAAGCTAACGCTTGAATACATTAGCATGGAATAATGAAATAGGACGATCGATCCTATTTTGTTGGTTTCTAGGATTGACGTAAT
OTU8441	0.230339	0.29615	0.209773	0.431885	0.152188	0.357848	MG429387	GTCAGTAGGTTGGTCGTGCCACCAGTACGTACTGGTCTCACTGATTCCTCCTTCCTGATGAACCGTAATGCCATTAATTTGGTGTTGCGGGGAATTTGGACTGTTACTTTGAAAAAATTAGAGTGTTTAAAGCAGGCTAACGCTTGAATACATTAGCATGGAATAATGAAATAGGACGTTCGATCCTATTTTGTTGGTTTCTAGGATTGACGTAAT
OTU8487	0.234452	0.246792	0.176867	0.213886	0.234452	0.148075	LC274502	ATCAGATTGTCGGTCGTGCCTCGGTACGCACTGGCATTATTGGTTCCTACCTTCTGAAGAACCGCGATGTCATTAATTTGGTGTCGTGGGGAATCAGGACTGTTACTTTGAAAAAATTAGAGTGTTTAAAGCAGGCGCACGCTTGAATACATTAGCATGGAATAATGAAATAGGACGTTTGATTCTATTTTGTTGGTTTCTAGGATTGACGTAAT
OTU851	0	0.00822639	0	0	0.0781507	0	LC274502	ATCAGATTGTCGGTCGTGCCTCGGTACGCACTGGCATTATTGGTTCCTACCTTCTGAAGAACCGCGATGTCATTAATTTGGTGTCGTGGGGAATCAGGACTGTTACTTTGAAAAAATTAGAGTGTTTAAAGCAGGCGCACGCTTGAATACATTAGCATGGAATAATGAAATAGGACGTTTGATTCTATTTTGTTGGTTTCTAGGATTGACGTAAT
OTU8515	0	0.0534715	0	0.0534715	0	0.0041132	KF489093	TAGTAGTCTGGTCGTGCCACTGGTATGTACTGGTCTTACTGATTTCTCCTTCCTGAAGAACTGTAATGCCATTAATTTGGTGTTGCGGGGAAACAGGACTGTTACTTTGAAAAAATTAGAGTGTTTAAAGCAAGCTAACGCTTGAATACATTAGCATGGAATAATGAAATAGGACGATCGATCCTATTTTGTTGGTTTCTAGGATTGACGTAAT
OTU8627	0.0246792	0.0123396	0.00822639	0.0329056	0.0616979	0.020566	KF489323	GTTCTACCGTTGGTCGGGCTTTGTCTGTACTGGCGTGTAGAATTTCTACCTTCTGGGGAACCATCATGTTATTAATTTAACGTGGTGGGAAACCAGGACCTTTACCTTGAAAAAATTAGAGTGTTCAAAGCAGGCTTATGTCTGAATACATTAGCATGGAATAATAAAATAGGACGGTGG-TCCTGTTTTGTTGGTTTCTGAATCACCGTAAT
OTU8668	0.0041132	0.00822639	0	0.00822639	0.0123396	0.0246792	KF489323	CCGTTGGTCGGGCTTTGTCTGTACTGGCGTGTAGAATTTCTACCTTCTGGGGAACCATCATGTTATTAATTTAACGTGGTGGGAAACCAGGACCTTTACCTTGAAAAAATTAGAGTGTTCAAAGCAGGCTTATGTCTGAATACATTAGCATGGAATAATAAAATAGGACGGTGGTCCTGTTTTGTTGGTTTCTGAATCACCGTAAT
OTU8729	0.0041132	0	0.0041132	0.00822639	0	0.00822639	KY349897	GTTAGTAGGTTGGTCATGCCTCTGGTATGTACTGGTCTCACTGATTCCTCCTTCCTTATGAACCGTAATGCCATTAATTTGGTGTTGCGGGGAATTTGGACTGTTACTTTGAAAAAATTAGAGTGTTTAAAGCAAGCTAACGCTTGAATACATTAGCATGGAATAATGAAATAGGACGTTCGATCCTATTTTGTTGGTTTCTAGGATTGACGTAAT
OTU8761	0	0	0	0.00822639	0	0.0123396	KX529102	GTTCTACCGTTGGTCGGGCTTCGTCTGTACTGGCGTGTAGAATTTCTACCTTCTGGGGAACCATCATGTTATTAATTTAACGTGGTGGGAAACCAGGACCTTTACCTTGAAAAAATTAGAGTGTTCAAAGCAGGCTTATGTCTGAATACATTAGCATGGAATAATAAAATAGGACGGTGGTCCTGTTTTGTTGGTTTCTGAATCACCGTAAT
OTU8822	0.19332	0.0493583	0.164528	0.267358	0.0370188	0.0616979	HF968813	GTTCTACCGTTGGTCGGGCAATAGTCTGTACTGGTGTGTAGAATTTCTACCTTCTGGGGAACCATCATGTTATTTATTTAGCGTGGTGGGAAACCAGGACCTTTACCTTGAAAAAATTAGAGTGTTCAAAGCAGGCTTACGTCTGAATACATTAGCATGGAATAATAAAATAGGACGGTGGTCCTGTTTTGTTGGTTTCTGAATCACCGTAAT
OTU8877	0.0287924	0.0329056	0.0123396	0.0164528	0.0287924	0.020566	LT216982	GTCAGTAGGTTGGTCGTGCCACCGGTACGTACTGGTCTCACTGATTCCTCCTTCCTGAAGAACCGTAATGCCATTAATTTGGTGTTGCGGGGAAACAGGACTGTTACTTTGAAAAAATTAGAGTGTTTAAAGCAGGCTAACGCTTGAATACATTAGCATGGAATAATGGAATAGGACGATCGATCCTATTTTGTTGGTTTCTAGGATTGACGTAAT
OTU893	0.0740375	0.0575847	0.0287924	0.0740375	0.0370188	0.0123396	LT672571	GTCAGTAGGCTGGTCGTGCCACCGGTACGTACTGGTCTCACTGATTCCTCCTTCCTGAAGAACCGTAATGCCATTAATTTGGTGTTGCGGGGAAACAGGACTGTTACTTTGAAAAAATTAGAGTGTTTAAAGCAAGCTAACGCTTGAATACATTAGCATGGAATAATGAAATAGGACGATCGATCCTATTTTGTTGGTTTCTAGGATTGACGTAAT
OTU9098	0.041132	0.0863771	0.0946035	0.0699243	0.0246792	0.123396	MG835476	TTAGTAGGCTGGTCATGCCTCTGGTATGTACTGGTCTCACTGATTCCTCCTTCCTGATGAACCGTAATGCCATTAATTTGGTGTTGCGGGGAATTTGGACTGTTACTTTGAAAAAATTAGAGTGTTTAAAGCAAGCTAACGCTTGAATACATTAGCATGGAATAATGAAATAGGACGTTCGATCCTATTTTGTTGGTTTCTAGGATTGACGTAAT
OTU9132	0.020566	0.0287924	0	0.020566	0.10283	0.020566	LT672571	GTCAGTAGGCTGGTCGTGCCACCGGTACGTACTGGTCTCACTGATTCCTCCTTCCTGAAGAACCGTAATGCCATTAATTTGGTGTTGCGGGGAAACAGGACTGTTACTTTGAAAAAATTAGAGTGTTTAAAGCAAGCTAACGCTTGAATACATTAGCATGGAATAATGAAATAGGACGATCGATCCTATTTTGTTGGTTTCTAGGATTGACGTAAT
OTU9139	14.4126	12.2697	16.3294	13.1293	15.8646	11.7596	LT723917	ATCAGATTGTCGGTCGTGCCTCGGTACGCACTGGCATTATTGGTTCCTACCTTCTGAAGAACCGCGATGTCATTAATTTGGTGTCGTGGGGAATCAGGACTGTTACTTTGAAAAAATTAGAGTGTTTAAAGCAGGCGCACGCTTGAATACATTAGCATGGAATAATGAAATAGGACGTTTGATTCTATTTTGTTGGTTTCTAGGATCGACGTAAT
OTU9193	0.0041132	0.041132	0	0	0.0329056	0.0904903	LN890608	GTCTGTCCATTGGTCGGGCTTCACGGTCCGTACTGGTGAGATGGGTTCCTACCTTCTGAATAACCGGCATGCCATTCAGTTGGTGCGCTGGGGAAGCAGAGCTATTACCTTGAAAAAATTAGAGTGCTTAAAGCAGGCTAGTGCTTGAATAGATTAGCATGGAATAATAAAATAGGACGGCATGGTTCTATTTTGTTGGTTTCTAGGATCACCGTAAT
OTU9312	0.0041132	0.0041132	0.0041132	0.226226	0.0822639	0.0904903	KP227194	GTTCTACCGTTGGTCGGGCTATTGTCTGTACTGGCGTGTAGAATTTCTACCTTCTGGGGAACTATCATGTTATTAATTTAGCGTGGTAGGAAACCAGGACCTTTACCTTGAAAAAATTAGAGTGTTCAAAGCAGGCTTATGTCTGAATACATTAGCATGGAATAATAAAATAGGACGGTGGTCCTGTTTTGTTGGTTTCTGAATCACCGTAAT
OTU9317	0.0041132	0	0	0.00822639	0.0164528	0.00822639	KY020796	GTTCTACCGTTGGTCGGGCTTTGTCTGTACTGGCGTGTAGAATTTCTACCTTCTGGGGAACCATCATGTTATTAATTTAGCGTGGTAGGAAACCAGGACCTTTACCTTGAAAAAATTAGAGTGTTCAAAGCAGGCTTATGTCTGAATACATTAGCATGGAATAATAAAATAGGACGGTGGTCCTGTTTTGTTGGTTTCTGAATCACCGTAAT
OTU9362	1.56301	1.33679	1.36558	1.18049	1.35735	1.04475	LT216833	GTCAGTAGGTTGGTCGTGCCACCGGTACGTACTGGTCTCACTGATTCCTCCTTCCTGAAGAACCGTAATGCCATTAATTTGGTGTTGCGGGGAAACAGGACTGTTACTTTGAAAAAATTAGAGTGTTTAAAGCAGGCTCACGCTTGAATACATTAGCATGGAATAACGAAATAGGACGTTTGATTCTATTTTGTTGGTTTCTAGGATCGACGTAAT
OTU9400	0.0123396	0	0	0	0.0164528	0.0041132	MF196927	GTTCTACCGTTGGTCGGGCTTTGTCTGTACTGGCGTGTAGAATTTCTACCTTCTGGGGAACCATCATGTTATTAATTTAACGTGGTGGGAAACCAGGACCTTTACCTTGAAAAAATTAGAGTGTTCAAAGCAGGCTTATGTCTGAATACATTAGCATGGAATAATAGAATAGGACGGTGGTCCTGTTTTGTTGGTTTCTGAATCACCGTAAT
OTU9417	1.21751	1.33679	1.27509	1.09411	0.884337	0.921356	LT217424	AGTAGGCTGGTCGTGCCACTGGTACGTACTGGTCTCACTGATTCCTCCTTCCTGAAGAACCGTAATGCCATTAATTTGGTGTTGCGGGGAAACAGGACTGTTACTTTGAAAAAATTAGAGTGTTTAAAGCAAGCTAACGCTTGAATACATTAGCATGGAATAATGAAATAGGACGATCGATCCTATTTTGTTGGTTTCTAGGATTGACGTAAT
OTU9473	0	0	0.0616979	0	0.143962	0.0904903	LT832515	GTCTGTCAATTGGTCGGGCTTCACGGTCCGTACTGGTTCGATGGGTTCCTACCTTCTGAATAACCAGCATGCCATTTAGTTGGTGCGCCGGGGAAGCAGAGCTATTACCTTGAAAAAATTAGAGTGCTTAAAGCAGGCTAGTGCTTGAATAGATTAGCATGGAATAATAAAATAGGACGGCATAGTTCTATTTTGTTGGTTTCTAGGATCACCGTAAT
OTU9557	0.041132	0.0616979	0.041132	0.0658111	0.0575847	0.0452451	KM659259	ATTAGTAGTCTGGTCGTGCCACTGGTATGTACTGGTCTTACTGATTTCTCCTTCCTGAAGAACCGTAATGCCATTAATTTGGTGTTGCGGGGAATCGGGACTGTTACTTTGAAAAAATTAGAGTGTTTAAAGCAAGCTAACGCTTGAATACATTAGCATGGAATAATGAAATAGGACGATCGATCCTATTTTGTTGGTTTCTAGGATTGACGTAAT
OTU9560	0.00822639	0	0.0370188	0	0.0041132	0.0123396	LT672572	GTCAGTAGGCTGGTCGTGCCACCGGTACGTACTGGTCTCACTGATTCCTCCCTCCTGAAGAACCGTAATGCCATTAATTTGGTGTTGCGGGGAAACAGGACTGTTACTTTGAAAAAATTAGAGTGTTTAAAGCAAGCTAACGCTTGAATACATTAGCATGGAATAATGAAATAGGACGATCGATCCTATTTTGTTGGTTTCTAGGATTGACGTAAT
OTU958	0.0164528	0	0.0041132	0.0246792	0.0041132	0	KY588325	TTCTACCATTGGTCGGGCAATAGTCTGTACTGGTGTGTAGAATTTCTACCTTCTGGGGAACTATCATGTTATTAATTTAGCGTGGTGGGAAACCAGGACCTTTACCTTG-AAAAATTAGAGTGTTCAAAGCAGGCTTATGTCTGAATACATTAGCATGGAATAATAGAATAGGACGGTGGTCCTGTTTTGTTGGTTTCTGAATCACCGTAAT
OTU9627	0.0658111	0.139849	0.0987167	0.139849	0.0822639	0.156301	KT762239	GTTAGTAGGTTGGTCATGCCTCTGGTATGTACTGGTCTCACTGATTCCTCCTTCCTGATGAACCGTAATGCCATTAATTTGGTGTTGCGGGGAATTTGGACTGTTACTTTGAAAAAATTAGAGTGTTTAAAGCAAGCTAACGCTTGAATACATTAGCATGGAATAATGAAATAGGACGTTTGATTCTATTTTGTTGGTTTCTAGGATCGACGTAAT
OTU9639	2.09773	0.633432	1.01185	1.99901	0.357848	0.0575847	AM946769	GTTCTACCATTGGTCGGGCAATTGTCTGTACTGGCGTGTGGAATTTCTACCTTCTGGGGAACTATCATGTTATTAATTTAGCGTGGTGGGAAACCAGGACCTTTACCTTGAAAAAATTAGAGTGTTCAAAGCAGGCTTACGTCTGAATACATTAGCATAGAATAATAAAATAGGACGGTGGTCCTGTTTTGTTGGTTTCTGAATCACCGTAAT
OTU981	0.0740375	0.0452451	0.041132	0.0699243	0.0822639	0.0493583	LC274502	ATCAGATTGTCGGTCGTGCCTCGGTACGCACTGGCATTATTGGTTCCTACCTTCTGAAGAACCGCGATGTCATTAATTTGGTGTCGTGGGGAATCAGGACTGTTACTTTGAAAAAATTAGAGTGTTTAAAGCAGGCGCACGCTTGAATACATTAGCATGGAATAATGAAATAGGACGTTTGATTCTATTTTGTTGGTTTCTAGGATTGACGTAAT
OTU9874	0.0123396	0.0041132	0	0.00822639	0	0.115169	KY349897	GTTAGTAGGTTGGTCATGCCTCTGGTATGTACTGGTCTCACTGATTCCTCCTTCCTTATGAACCGTAATGCCATTAATTTGGTGTTGCGGGGAATTTGGACTGTTACTTTGAAAAAATTAGAGTGTTTAAAGCAAGCTAACGCTTGAATACATTAGCATGGAATAATGAAATAGGACGTTCGATCCTATTTTGTTGGTTTCTAGGATTGACGTAAT
OTU9884	0	0	0	0.0287924	0	0.0123396	LT216834	GTCAGTAGGTTGGTCGTGCCACCGGTACGTACTGGTCTCACTGATTCCTCCTTCCTGAAGAACCGTAATGCCATTAATTTGGTGTCGCGGGGAAACAGGACTGTTACTTTGAAAAAATTAGAGTGTTTAAAGCAGGCTAACGCTTGAATACATTAGCATGGAATAATGAAATAGGACGTTCGATCTTATTTTGTTGGTTTCTAAGATTGACGTAAT
OTU9916	0.0616979	0.0164528	0.0123396	0.020566	0.0041132	0.00822639	KY436266	GTTAGTAGGTTGGTCATGCCTCTGGTATGTACTGGTCTCACTGATTCCTCCTTCCTTATGAACCGTAATGCCATTAATTTGGTGTTGCGGGGAATTTGGACTGTTACCTTGAAAAAATTAGAGTGTTTAAAGCAAGCTAACGCTTGAATACATTAGCATGGAATAATGAAATAGGACGTTCGATCTTATTTTGTTGGTTTCTAGGATTGACGTAAT
OTU9917	0	0.00822639	0	0	0.0246792	0.0041132	LN620307	GTCTGTCCATTGGTCGGGCTTCACGGTCCGTACTGGTGTGATGGGTTCCTACCTTCTGAATAACCAGCATGCCATTCAGTTGGTGCGCCGGGGAAGCAGAGCTATTACCTTGAAAAAATTAGAGTGCTTAAAGCAGGCTAGTGCTTGAATAGATTAGCATGGAATAATAAAATAGGACGGCATGGTTCTATTTTGTTGGTTTCTAGGATCACCGTAAT
OTU9923	0.0534715	0.0370188	0.370188	0	0.123396	0	LT831672	AGTAGATTGGTCGTGCCACTGGTATGTACTGGTCTTACTGGCTCCTCCTTCCTGATGAACCGTAATGCCATTAATTTGGTGTTGCGGGGAGACTGGACTGTTACTTTGAAAAAATTAGAGTGTTTAAAGCAGGCTAACGCTTGAATACATTAGCATGGAATAATGAAATAGGACGTTCGATCCTATTTTGTTGGTTTCTAGGATTGACGTAAT
OTU993	0.106943	0.0164528	0.0123396	0.0041132	0.0123396	0.0041132	LT672571	GTCAGTAGGCTGGTCGTGCCACCGGTACGTACTGGTCTCACTGATTCCTCCTTCCTGAAGAACCGTAATGCCATTAATTTGGTGTTGCGGGGAAACAGGACTGTTACTTTGAAAAAATTAGAGTGTTTAAAGCAAGCTAACGCTTGAATACATTAGCATGGAATAATGAAATAGGACGATCGATCCTATTTTGTTGGTTTCTAGGATTGACGTAAT

## Sheet: Table S2B
Supplementary Table S2B: Relative abundance (%) of AMF genus in maize roots among each treatment at the eight fully emerged leaves stage.
AMF Genus	Bare fallow with rotary tillage	Hairy vetch with rotary tillage	Brown mustard with rotary tillage	Bare fallow with no-tillage	Hairy vetch with no-tillage	Brown mustard with no-tillage
Acaulospora	0.156301	0.0740375	0.139849	0	0.259131	0.185094
Cetraspora	1.90441	0.440112	0.123396	1.39437	6.0464	3.74712
Claroideoglomus	3.04788	5.74613	4.08029	7.74515	2.45146	8.8845
Dentiscutata	0.020566	0.0123396	0.0041132	0.222113	0.0781507	0.440112
Funneliformis	0	0.0287924	0	0	0.0781507	0
Gigaspora	2.38154	0.711583	1.22985	2.55018	0.407206	0.172754
Glomus	44.0811	43.6657	55.7256	46.9891	44.7022	40.2517
Racocetra	0.867884	0.131622	0.0287924	0.431885	1.08177	0.987167
Rhizophagus	46.6683	49.0704	38.5982	40.1366	43.4477	44.5829
Scutellospora	0.871997	0.119283	0.0699243	0.530602	1.44784	0.748602

## Sheet: Table S3
Supplementary Table S3: Description of generalist or specialist detected in both rotary tillage and no-tillage by multinomial species classification method.
OTU No.	Rotary tillage	No-tillage	Classes	Accession No.	Squences
OTU101	62	128	Generalist	HF968814	CCATTGGTCGGGCAATAGTCTGTACTGGTGTGTAGAATTTCTACCTTCTGGGGAACTATCATGTTATTTATTTAGCGTGGTAGGAAACCAGGACCTTTACCTTGAAAAAATTAGAGTGTTCAAAGCAGGCTTACGTCTGAATACATTAGCATGGAATAATAAAATAGGACGGTGGTCCTGTTTTGTTGGTTTCTGAATCACCGTAAT
OTU1020	74	75	Generalist	LT672571	GTCAGTAGGCTGGTCGTGCCACCGGTACGTACTGGTCTCACTGATTCCTCCTTCCTGAAGAACCGTAATGCCATTAATTTGGTGTTGCGGGGAAACAGGACTGTTACTTTGAAAAAATTAGAGTGTTTAAAGCAAGCTAACGCTTGAATACATTAGCATGGAATAATGAAATAGGACGATCGATCCTATTTTGTTGGTTTCTAGGATTGACGTAAT
OTU1078	3	32	Specialist_no.tillage	LT216981	GTCAGTAGGTTGGTCGTGCCACCGGTACGTACTGGTCTCACTGATTCCTCCTTCCTGAAGAACCGTAATGCCATTAATTTGGTGTTGCGGGGAATCTGGACTGTTACTTTGAAAAAATTAGAGTGTTTAAAGCAGGCTAACGCTTGAATACATTAGCATGGAATAATGAAATAGGACGTTCGATCCTATTTTGTTGGTTTCTAGGATTGACGTAAT
OTU1254	10	6	Generalist	HG329704	ATCAGATTGTCGGTCGTGCCTCGGTACGCACTGGCATTATTGGTTCCTACCTTCTGAAGAACCGCGATGTCATTAATTTGGTGTCGTGGGGAATCAGGACTGTTACTTTGAAAAAATTAGAGTGTTTAAAGCAGGCTAACGCTTGAATACATTAGCATGGAATAATGAAATAGGACGTTCGATCCTATTTTGTTGGTTTCTAGGATTGACGTAAT
OTU130	616	1154	Generalist	KP227196	GTTCTACCGTTGGTCGGGCTATTGTCTGTACTGGCGTGTAGAATTTCTACCTTCTGGGGAACTATCATGTTATTAATTTAGCGTGGTAGGAAACCAGGACCTTTACCTTGAAAAAATTAGAGTGTTCAAAGCAGGCTTATGTCTGAATACATTAGCATGGAATAATAAAATAGGACGGTGGTCCTGTTTTGTTGGTTTCTAGGATTGACGTAAT
OTU1416	51	107	Generalist	KF489323	GTTCTACCGTTGGTCGGGCTTTGTCTGTACTGGCGTGTAGAATTTCTACCTTCTGGGGAACCATCATGTTATTAATTTAACGTGGTGGGAAACCAGGACCTTTACCTTGAAAAAATTAGAGTGTTCAAAGCAGGCTTATGTCTGAATACATTAGCATGGAATAATAAAATAGGACGGTGGTCCTGTTTTGTTGGTTTCTGAATCACCGTAAT
OTU1606	77	20	Generalist	LT672485	AGTAGTCTGGTCGTGCCACTGGTATGTACTGGTCTTACTGATTTCTCCTTCCTGAAGAACTGTAATGTCATTAATTTGGTGTTGCGGGGAATCTGGACTGTTACTTTGAAAAAATTAGAGTGTTTAAAGCAGGCTAACGCTTGAATACATTAGCATGGAATAATGAAATAGGACGTTCGATCCTATTTTGTTGGTTTCTAGGATTGACGTAAT
OTU1613	67	66	Generalist	LT217055	GTCAGTAGGTTGGTCGTGCCACCGGTACGTACTGGTCTCACTGATTCCTCCTTCCTGAAGAACCGTAATGCCATTAATTTGGTGTTGCGGGGAAACAGGACTGTTACTTTGAAAAAATTAGAGTGTTTAAAGCAGGCTAACGCTTGAATACATTAGCATGGAATAATGAAATAGGACGATCGATCCTATTTTGTTGGTTTCTAGGATTGACGTAAT
OTU1636	54	17	Generalist	HF567397	GTCAGTAGGTTGGTCGTGCCACCGGTACGTACTGGTCTCACTGATTCCTCCTTCCTGAAGAACCGTAATGCCATTAATTTGGTGTTGCGGGAAA-CAGGACTGTTACTTTGAAAAAATTAGAGTGTTTAAAGCAAGCTAACGCTTGAATACATTAGCATGGAATAATGAAATAGGACGATCGATCCTATTTTGTTGGTTTCTAGGATTGACGTAAT
OTU1656	101	77	Generalist	KC464527	GTCAGTAGGTTGGTCGTACCACCGGTACGTACTGGTCTCACTGATTCCTCCTTCCTGAAGAACCGTAATGCCATTAATTTGGTGTTGCGGGGAAACAGGACTGTTACTTTGAAAAAATTAGAGTGTTTAAAGCAAGCTAACGCTTGAATACATTAGCATGGAATAATGAAATAGGACATCCGATTCTATTTTGTTGGTTTCTAGGATCGATGTAAT
OTU1770	65	13	Specialist_rotary	LT216986	GTCAGTAGGCTGGTCGTGCCACCGGTACGTACTGGTCTCACTGATTCCTCCTTCCTGAAGAACCGTAATGCCATTAATTTGGTGTTGCGGGGAAACAGGACTGTTACTTTGAAAAAATTAGAGTGTTTAAAGCAGGCTAACGCTTGAATACATTAGCATGGAATAATGAAATAGGACGATCGATCCTATTTTGTTGGTTTCTAGGATTGACGTAAT
OTU1813	858	613	Generalist	LT216986	GTCAGTAGGCTGGTCGTGCCACCGGTACGTACTGGTCTCACTGATTCCTCCTTCCTGAAGAACCGTAATGCCATTAATTTGGTGTTGCGGGGAAACAGGACTGTTACTTTGAAAAAATTAGAGTGTTTAAAGCAGGCTAACGCTTGAATACATTAGCATGGAATAATGAAATAGGACGATCGATCCTATTTTGTTGGTTTCTAGGATTGACGTAAT
OTU1828	12	4	Generalist	KF489267	GTTCTACCGTTGGTCGGGCTTTGTCTGTACTGGCGTGTAGAATTTCTACCTTCTGGGGAACCATCATGTTATTAATTTAACGTGGTGGGAAACCAGGACCTTTACCTTGAAAAAATTAGAGTGTTCAAAGCAGGCTTACGTCTGAATACATTAGCATGGAATAATAAAATAGGACGGTGGTCCTGTTTTGTTGGTTTCTGAATCACCGTAAT
OTU1881	36	5	Specialist_rotary	LT833094	GTTAGTAGGTTGGTCATGCCTCTGGTATGTACTGGTCTCACTGATTCCTCCTTCCTTATGAACCGTAATGCCATTAATTTGGTGTTGCGGGGAAACAGGACTGTTACTTTGAAAAAATTAGAGTGTTTAAAGCAGGCTCACGCTTGAATACATTAGCATGGAATAATGAAATAGGACGATCGATCCTATTTTGTTGGTTTCTAGGATTGACGTAAT
OTU2025	44	20	Generalist	LT672571	GTCAGTAGGCTGGTCGTGCCACCGGTACGTACTGGTCTCACTGATTCCTCCTTCCTGAAGAACCGTAATGCCATTAATTTGGTGTTGCGGGGAAACAGGACTGTTACTTTGAAAAAATTAGAGTGTTTAAAGCAAGCTAACGCTTGAATACATTAGCATGGAATAATGAAATAGGACGATCGATCCTATTTTGTTGGTTTCTAGGATTGACGTAAT
OTU2090	81	281	Specialist_no.tillage	LT672571	GTCAGTAGGCTGGTCGTGCCACCGGTACGTACTGGTCTCACTGATTCCTCCTTCCTGAAGAACCGTAATGCCATTAATTTGGTGTTGCGGGGAAACAGGACTGTTACTTTGAAAAAATTAGAGTGTTTAAAGCAAGCTAACGCTTGAATACATTAGCATGGAATAATGAAATAGGACGATCGATCCTATTTTGTTGGTTTCTAGGATTGACGTAAT
OTU223	36	439	Specialist_no.tillage	LT830784	GTTCCACCGTTGGTCGGGCTATTGTTTGTACTGGCGTGTGGAATTTCTACCTTCTGGGGAACTATCATGTTATTAATTTAGCGTGGTAGGAAACCAGGACCTTTACCTTGAAAAAATTAGAGTGTTCAAAGCAGGCTTATGTCTGAATACATTAGCATGGAATAATAAAATAGGACGGTGGTCCTGTTTTGTTGGTTTCTGAATCACCGTAAT
OTU2323	26	146	Specialist_no.tillage	KJ792102	GTTCTACCGTTGGTCGGGCTTTGTCTGTACTGGCGTGTAGAATTTCTACCTTCTGGGGAACCATCATGTTATTAATTTAACGTGGTGGGAAACCAGGACCTTTACCTTGAAAAAATTAGAGTGTTCAAAGCAGGCTTATGTCTGAATACATTAGCATGGAATAATAGAATAGGACGGTGGTCCTGTTTTGTTGGTTTCTGAATCACCGTAAT
OTU2338	33	64	Generalist	KY349897	GTTAGTAGGTTGGTCATGCCTCTGGTATGTACTGGTCTCACTGATTCCTCCTTCCTTATGAACCGTAATGCCATTAATTTGGTGTTGCGGGGAATTTGGACTGTTACTTTGAAAAAATTAGAGTGTTTAAAGCAAGCTAACGCTTGAATACATTAGCATGGAATAATGAAATAGGACGTTCGATCCTATTTTGTTGGTTTCTAGGATTGACGTAAT
OTU242	46	3	Specialist_rotary	KT947958	ATCAGATTGTCGGTCGTGCCTCGGTACGCACTGGTATTATTGGTTCCTACCTTCTGAAGAACCGCGATGTCATTAATTTGGTGTCGTGGGGAATCAGGACTGTTACTTTGAAAAAATTAGAGTGTTTAAAGCAGGCTTACGCTTGAATACATTAGCATGGAATAATGAAATAGGACGTTTGATCCTATTTTGTTGGTTTCTAGGATTGACGTAAT
OTU268	0	23	Specialist_no.tillage	LT672266	GTTAGTAGGTTGGTCATGCCACTGGTATGTACTGATCTTACTGATTCCTCCTTCCTGATGAACCGTAATGCCATTAATTTGGTGTTGCGGGGAGACTGGACTGTTACTTTGAAAAAATTAGAGTGTTTAAAGCAGGCTAACGCTTGAATACATTAGCATGGAATAATGAAATAGGACGTTCGATCCTATTTTGTTGGTTTCTAGGATTGACGTAAT
OTU2772	4423	3445	Generalist	HG329704	ATCAGATTGTCGGTCGTGCCTCGGTACGCACTGGCATTATTGGTTCCTACCTTCTGAAGAACCGCGATGTCATTAATTTGGTGTCGTGGGGAATCAGGACTGTTACTTTGAAAAAATTAGAGTGTTTAAAGCAGGCTAACGCTTGAATACATTAGCATGGAATAATGAAATAGGACGTTCGATCCTATTTTGTTGGTTTCTAGGATTGACGTAAT
OTU2854	1113	971	Generalist	KF489093	ATTAGTAGTCTGGTCGTGCCACTGGTATGTACTGGTCTTACTGATTTCTCCTTCCTGAAGAACTGTAATGCCATTAATTTGGTGTTGCGGGGAAACAGGACTGTTACTTTGAAAAAATTAGAGTGTTTAAAGCAAGCTAACGCTTGAATACATTAGCATGGAATAATGAAATAGGACGATCGATCCTATTTTGTTGGTTTCTAGGATTGACGTAAT
OTU2866	123	15	Specialist_rotary	HQ646301	GTCAGTAGATTGGTCGTGCCACTGGTATGTACTGGTCTTACTGGCTCCTCCTTCCTGATGAACCGTAATGCCATTAATTTGGTGTTGCGGGGAAACTGGACTGTTACTTTGAAAAAATTAGAGTGTTTAAAGCAGGCTAACGCTTGAATACATTAGCATGGAATAATGAAATAGGACGTTCGATCCTATTTTGTTGGTTTCTAGGATTGACGTAAT
OTU2935	37	29	Generalist	KY349897	GTTAGTAGGTTGGTCATGCCTCTGGTATGTACTGGTCTCACTGATTCCTCCTTCCTTATGAACCGTAATGCCATTAATTTGGTGTTGCGGGGAATTTGGACTGTTACTTTGAAAAAATTAGAGTGTTTAAAGCAAGCTAACGCTTGAATACATTAGCATGGAATAATGAAATAGGACGTTCGATCCTATTTTGTTGGTTTCTAGGATTGACGTAAT
OTU294	21	55	Generalist	LT217508	GTCAGTAGGTTGGTCGTGCCACCGGTACGTACTGGTCTCACTGATTCCTCCTTCCTGAAGAACCGTAATGCCATTAATTTGGTGTTGCGGGGAAACAGGACTGTTACTTTGAAAAAATTAGAGTGTTTAAAGCAAGCTAACGCTTGAATACATTAGCATGGAATAATGAAATAGGACGATCGATCCTATTTTGTTGGTTTCTAGGATTGACGTAAT
OTU2940	65	66	Generalist	LT216986	GTCAGTAGGCTGGTCGTGCCACCGGTACGTACTGGTCTCACTGATTCCTCCTTCCTGAAGAACCGTAATGCCATTAATTTGGTGTTGCGGGGAAACAGGACTGTTACTTTGAAAAAATTAGAGTGTTTAAAGCAGGCTAACGCTTGAATACATTAGCATGGAATAATGAAATAGGACGATCGATCCTATTTTGTTGGTTTCT
OTU298	0	11	Too_rare	KF488892	GTTCTACCGTTGGTCGGGCTTTGTCTGTACTGGCGTGTAGAATTTCTACCTTCTGGGGAACCATCATGTTATTAATTTAACGTGGTGGGAAACCAGGGCCTTTACCTTGAAAAAATTAGAGTGTTCAAAGCAGGCTTATGTCTGAATACATTAGCATGGAATAATAAAATAGGACGGTGGTCCTGTTTTGTTGGTTTCTGAATCACCGTAAT
OTU3016	339	277	Generalist	KF489093	AGTAGTCTGGTCGTGCCACTGGTATGTACTGGTCTTACTGATTTCTCCTTCCTGAAGAACTGTAATGCCATTAATTTGGTGTTGCGGGGAAACAGGACTGTTACTTTGAAAAAATTAGAGTGTTTAAAGCAAGCTAACGCTTGAATACATTAGCATGGAATAATGAAATAGGACGATCGATCCTATTTTGTTGGTTTCTAGGATTGACGTAAT
OTU3029	2	307	Specialist_no.tillage	LT935553	ACCGGCTTACTGGTCGTGCTTTTGTACGTACTGGTATAATCGGTTTCTCCTTTCTGACGAACTATAATGCCATTAATTTGGTGTTATAGGGAATCAGGACTGTTACTTTGAAAAAATTAGAGTGTTTAAAGCAGGCTCACGCTTGAATACATTAGCATGGAATAACGGAATAGGACGTTTGATTCTATTTTGTTGGTTTCTAGGATCGACGTAAT
OTU3098	15	21	Generalist	LT217055	GTCAGTAGGTTGGTCGTGCCACCGGTACGTACTGGTCTCACTGATTCCTCCTTCCTGAAGAACCGTAATGCCATTAATTTGGTGTTGCGGGGAAACAGGACTGTTACTTTGAAAAAATTAGAGTGTTTAAAGCAGGCTAACGCTTGAATACATTAGCATGGAATAATGAAATAGGACGATCGATCCTATTTTGTTGGTTTCTAGGATTGACGTAAT
OTU3150	30650	25640	Generalist	LT217431	ATTAGTAGTCTGGTCGTGCCACTGGTATGTACTGGTCTTACTGATTTCTCCTTCCTGAAGAACTGTAATGTCATTAATTTGGTGTTGCGGGGAATCTGGACTGTTACTTTGAAAAAATTAGAGTGTTTAAAGCAGGCTAACGCTTGAATACATTAGCATGGAATAATGAAATAGGACGATCGATCCTATTTTGTTGGTTTCTAGGATTGACGTAAT
OTU3263	137	84	Generalist	KC708373	ATTAGTAGTCTGGTCGTGCCACTGGTATGTACTGGTCTTACTGATTTCTCCTTCCTGAAGAACCGTAATGCCATTAATTTGGTGTTGCGGGGAATCTGGACTGTTACTTTGAAAAAATTAGAGTGTTTAAAGCAGGCTAACGCTTGAATACATTAGCATGGAATAATGAAATAGGACGTTCGATCCTATTTTGTTGGTTTCTAGGATTGACGTAAT
OTU3268	244	55	Specialist_rotary	LT216978	GTCAGTAGGTTGGTCGTGCCACCGGTACGTACTGGTCTCACTGATTCCTCCTTCCTGAAGAACCGTAATGCCATTAATTTGGTGTTGCGGGGAAACAGGACTGTTACTTTGAAAAAATTAGAGTGTTTAAAGCAGGCTAACGCTTGAATACATTAGCATGGAATAATGAAATAGGACGTTCGATCTTATTTTGTTGGTTTCTAAGATTGACGTAAT
OTU3284	68	69	Generalist	LT217508	GTCAGTAGGTTGGTCGTGCCACCGGTACGTACTGGTCTCACTGATTCCTCCTTCCTGAAGAACCGTAATGCCATTAATTTGGTGTTGCGGGGAAACAGGACTGTTACTTTGAAAAAATTAGAGTGTTTAAAGCAAGCTAACGCTTGAATACATTAGCATGGAATAATGAAATAGGACGATCGATCCTATTTTGTTGGTTTCTAGGATTGACGTAAT
OTU332	3	33	Specialist_no.tillage	LN622026	GTCAGTAGGTTGGTCGTGCCACCGGTACGTACTGGTCTCACTGATTCCCCCTTCCTGAAGAACCGTAATGCCATTAATTTGGTGTTGCGGGGAAACAGGACTGTTACTTTGAAAAAATTAGAGTGTTTAAAGCAAGCTAACGCTTGAATACATTAGCATGGAATAATGAAATAGGACGATCGATCCTATTTTGTTGGTTTCTAGGATTGACGTAAT
OTU3495	7	5	Too_rare	KC764923	GTCAGTAGGTTGGTCGTGCCACTGGTATGTACTGGTCTTACTGATTTCTCCTTCCTGAAGAACTGTAATGTCATTAATTTGGTGTTGCGGGGAATCTGGACTGTTACTTTGAAAAAATTAGAGTGTTTAAAGCAGGCTAACGCTTGAATACATTAGCATGGAATAATGAAATAGGACGATCGATCCTATTTTGTTGGTTTCTAGGATTGACGTAAT
OTU350	0	2	Too_rare	LN824863	GTCAGTAGGTTGGTCATGCCACTGGTATGTACTGGTCTCACTGATTCCTCCTTCCTGATGAACCGTAATGCCATTAATTTGGTGTTGCGGGGAGACTGGACTGTTACTTTGAAAAAATTAGAGTGTTTAAAGCAAGCTAACGCTTGAATACATTAGCATGGAATAATGAAATAGGACGTTCGATCCTATTTTGTTGGTTTCTAGGATTGACGTAAT
OTU3512	26	40	Generalist	KF386339	GTCAGTAGGTTGGTCGTGCCACCGGTACGTACTGGTCTCACTGATTCCTCTTTCCTGAAGAACCGTAATGCCATTAATTTGGTGTTGCGGGGAAACAGGACTGTTACTTTGAAAAAATTAGAGTGTTTAAAGCAAGCTAACGCTTGAATACATTAGCATGGAATAATGAAATAGGACGATCGATCCTATTTTGTTGGTTTCTAGGATTGACGTAAT
OTU3547	984	895	Generalist	KM522671	ATCAGATTGTCGGTCGTGCCTCGGTACGCACTGGCATTATTGGTTCCTACCTTCTGAAGAACCGCGATGTCATTAATTTGGTGTCGTGGGGAATCAGGACTGTTACTTTGAAAAAATTAGAGTGTTTAAAGCAAGCTAACGCTTGAATACATTAGCATGGAATAATGAAATAGGACGTTCGATCCTATTTTGTTGGTTTCTAGGATTGACGTAAT
OTU357	63	58	Generalist	LT216992	GTCAGTAGGTTGGTCGTGCCACCGGTACGTACTGGTCTCACTGATTCCTCCTTCCTGAAGAACCGTAATGCCATTAATTTGGTGTTGCGGGGAGACAGGACTGTTACTTTGAAAAAATTAGAGTGTTTAAAGCAGGCTAACGCTTGAATACATTAGCATGGAATAATGAAATAGGACGATCGATCCTATTTTGTTGGTTTCTAGGATTGACGTAAT
OTU3589	45	87	Generalist	FN387588	GTTAGTAGGTTGGTCATGCCTCTGGTATGTACTGGTCTCACTGATTCCTCCTTCCTTATGAACCGTAATGCCATTAATTTGGTGTTGCGGGGAATTTGGACTGTTACTTTGAAAGAAATTAGAGTGTTTAAAGCAAGCTAACGCTTGAATACATTAGCATGGAATAATGAAATAGGACGTTCGATCTTATTTTGTTGGTTTCTGAATCACCGTAAT
OTU3600	988	830	Generalist	KC764923	GTCAGTAGGTTGGTCGTGCCACTGGTATGTACTGGTCTTACTGATTTCTCCTTCCTGAAGAACTGTAATGTCATTAATTTGGTGTTGCGGGGAATCTGGACTGTTACTTTGAAAAAATTAGAGTGTTTAAAGCAGGCTAACGCTTGAATACATTAGCATGGAATAATGAAATAGGACGATCGATCCTATTTTGTTGGTTTCTAGGATTGACGTAAT
OTU367	118	168	Generalist	KX107911	GTTAGTAGGTTGGTCATGCCTCTGGTATGTACTGGTCTCACTGATTCCTCCTTCCTGATGAACCTTAATGCCATTAATTTGGTGTTTTGGGGAATCAGGACTGTTACTTTGAAAAAATTAGAGTGTTTAAAGCAAGCTAACGCTTGAATACATTAGCATGGAATAATGAAATAGGACGTTCGATCCTATTTTGTTGGTTTCTAGGATTGACGTAAT
OTU3728	3	37	Specialist_no.tillage	KY349897	GTTAGTAGGTTGGTCATGCCTCTGGTATGTACTGGTCTCACTGATTCCTCCTTCCTTATGAACCGTAATGCCATTAATTTGGTGTTGCGGGGAATTTGGACTGTTACTTTGAAAAAATTAGAGTGTTTAAAGCAAGCTAACGCTTGAATACATTAGCATGGAATAATGAAATAGGACGTTCGATCCTATTTTGTTGGTTTCTAGGATTGACGTAAT
OTU3763	11	60	Specialist_no.tillage	HG329704	ATCAGATTGTCGGTCGTGCCTCGGTACGCACTGGCATTATTGGTTCCTACCTTCTGAAGAACCGCGATGTCATTAATTTGGTGTCGTGGGGAATCAGGACTGTTACTTTGAAAAAATTAGAGTGTTTAAAGCAGGCTAACGCTTGAATACATTAGCATGGAATAATGAAATAGGACGTTCGATCCTATTTTGTTGGTTTCTAGGATTGACGTAAT
OTU3785	4	11	Generalist	LT833094	GTTAGTAGGTTGGTCATGCCTCTGGTATGTACTGGTCTCACTGATTCCTCCTTCCTTATGAACCGTAATGCCATTAATTTGGTGTTGCGGGGAAACAGGACTGTTACTTTGAAAAAATTAGAGTGTTTAAAGCAGGCTCACGCTTGAATACATTAGCATGGAATAATGAAATAGGACGATCGATCCTATTTTGTTGGTTTCTAGGATTGACGTAAT
OTU3807	3	39	Specialist_no.tillage	LT672571	GTCAGTAGGCTGGTCGTGCCACCGGTACGTACTGGTCTCACTGATTCCTCCTTCCTGAAGAACCGTAATGCCATTAATTTGGTGTTGCGGGGAAACAGGACTGTTACTTTGAAAAAATTAGAGTGTTTAAAGCAAGCTAACGCTTGAATACATTAGCATGGAATAATGAAATAGGACGATCGATCCTATTTTGTTGGTTTCTAGGATTGACGTAAT
OTU3845	2	47	Specialist_no.tillage	LT672460	GTTCTACCGTTGGTCGGGCTTTGTCTGTACTGGCGTGTAGAATTTCTACCTTCTGGGGAACCATCATGTTATTAATTTAGTGTGGTGGGAAACCAGGACCTTTACCTTGAAAAAATTAGAGTGTTCAAAGCAGGCTTATGTCTGAATACATTAGCATGGAATAATAGAATAGGACGGTGGTCCTGTTTTGTTGGTTTCTGAATCACCGTAAT
OTU3851	37	61	Generalist	KX462859	GTTAGTAGGTTGGTCATGCCTCTGGTATGTGCTGGTCTCACTGATTCCTCCTTCCTTATGAACCGTAATGCCATTAATTTGGTGTTGCGGGGAATTTGGACTGTTACTTTGAAAAAATTAGAGTGTTTAAAGCAGGCTAACGCTTGAATACATTAGCATGGAATAATGAAATAGGACGTTCGATCTTATTTTGTTGGTTTCTAGGATTGACGTAAT
OTU3854	173	15	Specialist_rotary	LT672257	GTCAGTAGGTTGGTCATGCCACAGGTATGTACTGATCTTACTGATTCCTCCTTCCTGATGAACCGTAATGCCATTAATTTGGTGTTGCGGGGAAACTGGACTGTTACTTTGAAAAAATTAGAGTGTTTAAAGCAGGCTAACGCTTGAATACATTAGCATGGAATAATGAAATAGGACGTTCGATCCTATTTTGTTGGTTTCTAGGATTGACGTAAT
OTU3913	1	30	Specialist_no.tillage	KF489164	GTTCTACCGTTGGTCGGGCTATTGTCTGTACTGGCGTGTAGAATTTCTACCTTCTGGGGAACTATCATGTTATTAATTTAACGTGGCGGGAAACCAGGACCTTTACCTTGAAAAAATTAGAGTGTTCAAAGCAGGCTTATGTCTGAATACATTAGCATGGAATAATAAAATAGGACGGTGGTCCTGTTTTGTTGGTTTCTGAATCACCGTAAT
OTU3937	30	4	Specialist_rotary	LT672571	GTCAGTAGGCTGGTCGTGCCACCGGTACGTACTGGTCTCACTGATTCCTCCTTCCTGAAGAACCGTAATGCCATTAATTTGGTGTTGCGGGGAAACAGGACTGTTACTTTGAAAAAATTAGAGTGTTTAAAGCAAGCTAACGCTTGAATACATTAGCATGGAATAATGAAATAGGACGATCGATCCTATTTTGTTGGTTTCTAGGATTGACGTAAT
OTU3958	262	553	Generalist	KF489299	GTTCTACCGTTGGTCGGGCTTTGTCTGTACTGGCGTGTAGAATTTCTACCTTCTGGGGAACCGTCATGTTATTAATTTAACGTGGTGGGAAACCAGGACCTTTACCTTGAAAAAATTAGAGTGTTCAAAGCAGGCTTATGTCTGAATACATTAGCATGGAATAATAAAATAGGACGGTGGTCCTGTTTTGTTGGTTTCTGAATCACCGTAAT
OTU3968	149	115	Generalist	LT216992	GTCAGTAGGTTGGTCGTGCCACCGGTACGTACTGGTCTCACTGATTCCTCCTTCCTGAAGAACCGTAATGCCATTAATTTGGTGTTGCGGGGAGACAGGACTGTTACTTTGAAAAAATTAGAGTGTTTAAAGCAGGCTAACGCTTGAATACATTAGCATGGAATAATGAAATAGGACGATCGATCCTATTTTGTTGGTTTCTAGGATTGACGTAAT
OTU4064	173	0	Specialist_rotary	LN824452	GTTTATCGGTTGGTCGGGCTTCACTGTCCGCACTGGCCTGATGGATTCCTACCTTCTGAATAACCAGCATGCTATTAATTTAGTGCGTTGGGGAAGCAGAGCTATTACCTTGAAAAAATTAGAGTGCTTAAAGCAGGCTTATGCTTGAATAGATTAGCATGGAATAATAAAATAGGACGGCTTGGTTCTATTTTGTTGGTTTCTAGGATCACCGTAAT
OTU4209	5	21	Generalist	KF488869	GTTCTACCGTTGGTCGGGCTTTGTCTGTACTGGCGTGTAGAATTTCTACCTTCTGGGGAACCATCATGTTATTTATTTAGCGTGGTGGGAAACCAGGACCTTTACCTTGAAAAAATTAGAGTGTTCAAAGCAGGCTTACGTCTGAATACATTAGCATGGAATAATAGAATAGGACGGTGGTCCTGTTTTGTTGGTTTCTGAATCACCGTAAT
OTU4224	0	83	Specialist_no.tillage	KF489154	ATCGGCTTATTGGTCGTGCTATTGTACGTACTGGTATAATCGGTTTCTCCTTTCTGACGAACTATAATGCCATTAATTTGGTGTTATAGGGAATCAGGACTGTTACTTTGAAAAAATTAGAGTGTTTAAAGCAGGCTAACGCTTGAATACATTAGCATGGAATAATGAAATAGGACGTTCGATCTTATTTTGTTGGTTTCTAGGATTGACGTAAT
OTU4252	244	254	Generalist	LT216986	GTCAGTAGGCTGGTCGTGCCACCGGTACGTACTGGTCTCACTGATTCCTCCTTCCTGAAGAACCGTAATGCCATTAATTTGGTGTTGCGGGGAAACAGGACTGTTACTTTGAAAAAATTAGAGTGTTTAAAGCAGGCTAACGCTTGAATACATTAGCATGGAATAATGAAATAGGACGATCGATCCTATTTTGTTGGTTTCTAGGATTGACGTAAT
OTU4303	2152	504	Specialist_rotary	LT672452	GTCAGTAGATTGGTCGTGCCACTGGTATGCACTGGTCTTACTGGCTCCTCCTTCCTGATGAACCGTAATGCCATTAATTTGGTGTTGCGGGGAAACAGGACTGTTACTTTGAAAAAATTAGAGTGTTTAAAGCAAGCTAACGCTTGAATACATTAGCATGGAATAATGAAATAGGACGATCGATCCTATTTTGTTGGTTTCTAGGATTTGACGTAAT
OTU4412	21	51	Generalist	KP773390	GTTCTACTGTTGGTCGGGCAATTGTCTGTACTGGCATGTGGAATTTCTACCTTCTGGGGAACCATCATGTTATTAATTTAGCGTGGTGGGAAACCAGGACCTTTACCTTGAAAAAATTAGAGTGTTCAAAGCAGGCTTACGTCTGAATACATTAGCATGGAATAATAAAATAGGACGGTGGTCCTGTTTTGTTGGTTTCTGAATCACCGTAAT
OTU479	84277	73555	Generalist	LT217508	GTCAGTAGGTTGGTCGTGCCACCGGTACGTACTGGTCTCACTGATTCCTCCTTCCTGAAGAACCGTAATGCCATTAATTTGGTGTTGCGGGGAAACAGGACTGTTACTTTGAAAAAATTAGAGTGTTTAAAGCAAGCTAACGCTTGAATACATTAGCATGGAATAATGAAATAGGACGATCGATCCTATTTTGTTGGTTTCTAGGATTGACGTAAT
OTU4906	270	179	Generalist	KX808929	GTTGGTCGTGCCTCGGTACGTACTGGCATTATTGGTTCCTACCTTCTGAAGAACCGCGATGTCATTAATTTGGTGTCGTGGGGAATCAGGACTGTTACTTTGAAAAAATTAGAGTGTTTAAAGCAAGCTAACGCTTGAATACATTAGCATGGAATAATGAAATAGGACGTTCGATCCTATTTTGTTGGTTTCTAGGATTGACGTAAT
OTU4924	14	12	Generalist	KF489323	GTTCTACCGTTGGTCGGGCTTTGTCTGTACTGGCGTGTAGAATTTCTACCTTCTGGGGAACCATCATGTTATTAATTTAACGTGGTGGGAAACCAGGACCTTTACCTTGAAAAAATTAGAGTGTTCAAAGCAGGCTTATGTCTGAATACATTAGCATGGAATAATAAAATAGGACGGTGGTCCTGTTTTGTTGGTTTCTGAATCACCGTAAT
OTU4983	2239	555	Specialist_rotary	LT935650	GTCAGTAGATTGGTCGTGCCACTGGTATGTACTGGTCTTACTGGCTCCTCCTTCCTGATGAACCGTAATGCCATTAATTTGGTGTTGCGGGGAGACTGGACTGTTACTTTGAAAAAATTAGAGTGTTTAAAGCAGGCTAACGCTTGAATACATTAGCATGGAATAATGAAATAGGACGTTCGATCTTATTTTGTTGGTTTCTAAGATTGACGTAAT
OTU5000	13	19	Generalist	KX529102	GTTCTACCGTTGGTCGGGCTTCGTCTGTACTGGCGTGTAGAATTTCTACCTTCTGGGGAACCATCATGTTATTAATTTAACGTGGTGGGAAACCAGGACCTTTACCTTGAAAAAATTAGAGTGTTCAAAGCAGGCTTATGTCTGAATACATTAGCATGGAATAATAAAATAGGACGGTGGTCCTGTTTTGTTGGTTTCTGAATCACCGTAAT
OTU5201	44	88	Generalist	LC274502	ATCAGATTGTCGGTCGTGCCTCGGTACGCACTGGCATTATTGGTTCCTACCTTCTGAAGAACCGCGATGTCATTAATTTGGTGTCGTGGGGAATCAGGACTGTTACTTTGAAAAAATTAGAGTGTTTAAAGCAGGCGCACGCTTGAATACATTAGCATGGAATAATGAAATAGGACGTTTGATTCTATTTTGTTGGTTTCTAGGATTGACGTAAT
OTU5287	36	137	Specialist_no.tillage	KX529097	GTTCTACCGTTGGTCGGGCTTTGTCTGCACTGGCGTGTAGAATTTCTACCTTCTGGGGAACCATCATGTTATTAATTTAACGTGGTGGGAAACCAGGACCTTTACCTTGAAAAAATTAGAGTGTTCAAAGCAGGCTTATGTCTGAATACATTAGCATGGAATAATAAAATAGGACGGTGGTCCTGTTTTGTTGGTTTCTGAATCACCGTAAT
OTU5315	47	19	Generalist	LT216992	CAGTAGGTTGGTCGTGCCACCGGTACGTACTGGTCTCACTGATTCCTCCTTCCTGAAGAACCGTAATGCCATTAATTTGGTGTTGCGGGGAGACAGGACTGTTACTTTGAAAAAATTAGAGTGTTTAAAGCAGGCTAACGCTTGAATACATTAGCATGGAATAATGAAATAGGACGATCGATCCTATTTTGTTGGTTTCTAGGATTGACGTAAT
OTU5436	6	50	Specialist_no.tillage	LC274502	ATCAGATTGTCGGTCGTGCCTCGGTACGCACTGGCATTATTGGTTCCTACCTTCTGAAGAACCGCGATGTCATTAATTTGGTGTCGTGGGGAATCAGGACTGTTACTTTGAAAAAATTAGAGTGTTTAAAGCAGGCGCACGCTTGAATACATTAGCATGGAATAATGAAATAGGACGTTTGATTCTATTTTGTTGGTTTCTAGGATTGACGTAAT
OTU5546	52	50	Generalist	LT672485	ATTAGTAGTCTGGTCGTGCCACTGGTATGTACTGGTCTTACTGATTTCTCCTTCCTGAAGAACTGTAATGTCATTAATTTGGTGTTGCGGGGAATCTGGACTGTTACTTTGAAAAAATTAGAGTGTTTAAAGCAGGCTAACGCTTGAATACATTAGCATGGAATAATGAAATAGGACGTTCGATCCTATTTTGTTGGTTTCTAGGATTGACGTAAT
OTU5594	118	105	Generalist	LT672571	GTCAGTAGGCTGGTCGTGCCACCGGTACGTACTGGTCTCACTGATTCCTCCTTCCTGAAGAACCGTAATGCCATTAATTTGGTGTTGCGGGGAAACAGGACTGTTACTTTGAAAAAATTAGAGTGTTTAAAGCAAGCTAACGCTTGAATACATTAGCATGGAATAATGAAATAGGACGATCGATCCTATTTTGTTGGTTTCTAGGATTGACGTAAT
OTU560	172	238	Generalist	KM522671	ATCAGATTGTCGGTCGTGCCTCGGTACGCACTGGCATTATTGGTTCCTACCTTCTGAAGAACCGCGATGTCATTAATTTGGTGTCGTGGGGAATCAGGACTGTTACTTTGAAAAAATTAGAGTGTTTAAAGCAAGCTAACGCTTGAATACATTAGCATGGAATAATGAAATAGGACGTTCGATCCTATTTTGTTGGTTTCT
OTU5627	206	307	Generalist	KF489370	GTCAGTAGGCTGGTCGTGCCACTGGTACGTACTGGTCTCACTGATTCCTCCTTCCTGAAGAACCGTAATGCCATTAATTTGGTGTTGCGGGGAAACAGGACTGTTACTTTGAAAAAATTAGAGTGTTCAAAGCAGGCTTATGTCTGAATACATTAGCATGGAATAATAAAATAGGACGGTGGTCCTGTTTTGTTGGTTTCTGAATCACCGTAAT
OTU5636	19	23	Generalist	LN620307	GTCTGTCCATTGGTCGGGCTTCACGGTCCGTACTGGTGTGATGGGTTCCTACCTTCTGAATAACCAGCATGCCATTCAGTTGGTGCGCCGGGGAAGCAGAGCTATTACCTTGAAAAAATTAGAGTGCTTAAAGCAGGCTAGTGCTTGAATAGATTAGCATGGAATAATAAAATAGGACGGCATGGTTCTATTTTGTTGGTTTCTAGGAT
OTU5647	31	6	Generalist	KY685385	GTTAGCAGGTTGGTCATGCCTCTGGTATGTACTGGTCTCACTGATTCCTCCTTCCTTATGAACCGTAATGCCATTAATTTGGTGTTGCGGGGAATTTGGACTGTTACTTTGAAAAAATTAGAGTGTTTAAAGCAAGCTAACGCTTGAATACATTAGCATGGAATAATGAAATAGGACGTTCGATCTTATTTTGTTGGTTTCTAGGATTGACGTAAT
OTU5742	189	206	Generalist	KC764923	GTCAGTAGGTTGGTCGTGCCACTGGTATGTACTGGTCTTACTGATTTCTCCTTCCTGAAGAACTGTAATGTCATTAATTTGGTGTTGCGGGGAATCTGGACTGTTACTTTGAAAAAATTAGAGTGTTTAAAGCAGGCTAACGCTTGAATACATTAGCATGGAATAATGAAATAGGACGATCGATCCTATTTTGTTGGTTTCTAGGATTGACGTAAT
OTU5744	88	23	Specialist_rotary	LT672192	GTCAGTAGGCTGGTCGTGCCCCCGGTACGTACTGGTCTCACTGATTCCTCCTTCCTGAAGAACCGTAATGCCATTAATTTGGTGTTGCGGGGAAACAGGACTGTTACTTTGAAAAAATTAGAGTGTTTAAAGCAAGCTAACGCTTGAATACATTAGCATGGAATAATGAAATAGGACGATCGATCCTATTTTGTTGGTTTCTAGGATTGACGTAAT
OTU5805	11	42	Generalist	LT672571	GTCAGTAGGCTGGTCGTGCCACCGGTACGTACTGGTCTCACTGATTCCTCCTTCCTGAAGAACCGTAATGCCATTAATTTGGTGTTGCGGGGAAACAGGACTGTTACTTTGAAAAAATTAGAGTGTTTAAAGCAAGCTAACGCTTGAATACATTAGCATGGAATAATGAAATAGGACGATCGATCCTATTTTGTTGGTTTCTAGGATTGACGTAAT
OTU5922	249	193	Generalist	KC764923	GTCAGTAGGTTGGTCGTGCCACTGGTATGTACTGGTCTTACTGATTTCTCCTTCCTGAAGAACTGTAATGTCATTAATTTGGTGTTGCGGGGAATCTGGACTGTTACTTTGAAAAAATTAGAGTGTTTAAAGCAGGCTAACGCTTGAATACATTAGCATGGAATAATGAAATAGGACGATCGATCCTATTTTGTTGGTTTCTAGGATTGACGTAAT
OTU5985	285	224	Generalist	LT216833	AGTAGGTTGGTCGTGCCACCGGTACGTACTGGTCTCACTGATTCCTCCTTCCTGAAGAACCGTAATGCCATTAATTTGGTGTTGCGGGGAAACAGGACTGTTACTTTGAAAAAATTAGAGTGTTTAAAGCAGGCTCACGCTTGAATACATTAGCATGGAATAACGAAATAGGACGTTTGATTCTATTTTGTTGGTTTCTAGGATCGACGTAAT
OTU628	807	671	Generalist	MG429387	GTCAGTAGGTTGGTCGTGCCACCAGTACGTACTGGTCTCACTGATTCCTCCTTCCTGATGAACCGTAATGCCATTAATTTGGTGTTGCGGGGAATTTGGACTGTTACTTTGAAAAAATTAGAGTGTTTAAAGCAGGCTAACGCTTGAATACATTAGCATGGAATAATGAAATAGGACGTTCGATCCTATTTTGTTGGTTTCTAGGATTGACGTAAT
OTU6352	9	59	Specialist_no.tillage	LT672571	GTCAGTAGGCTGGTCGTGCCACCGGTACGTACTGGTCTCACTGATTCCTCCTTCCTGAAGAACCGTAATGCCATTAATTTGGTGTTGCGGGGAAACAGGACTGTTACTTTGAAAAAATTAGAGTGTTTAAAGCAAGCTAACGCTTGAATACATTAGCATGGAATAATGAAATAGGACGATCGATCCTATTTTGTTGGTTTCTAGGATTGACGTAAT
OTU638	1	2	Too_rare	KF489308	GTTCTACCGTTGGTCGGGCTTTGTCTGTACTGGCGTGTGGAATTTCTACCTTCTGGGGAACTATCATGTTATTAATTTAGCGTGGTGGGAAACCAGGACCTTTACCTTGAAAAAATTAGAGTGTTCAAAGCAGGCTTACGTCTGAATACATTAGCATGGAATAATAAAATAGGACGGTGGTCCTGTTTTGTTGGTTTCTGAATCACCGTAAT
OTU6442	111	91	Generalist	LN615389	AGTAGGCTGGTCGTGCCACAGGTATGTACTGGTCTTACTGATTCCTCCTTCCTGATGAACCGTAATGCCATTAATTTGGTGTTGCGGGGAATCTGGACTGTTACTTTGAAAAAATTAGAGTGTTTAAAGCAGGCTCACGCTTGAATACATTAGCATGGAATAATGAAATAGGACGTTTGATTCTATTTTGTTGGTTTCTAGGATCGACGTAAT
OTU6461	2382	2596	Generalist	LT833094	GTTAGTAGGTTGGTCATGCCTCTGGTATGTACTGGTCTCACTGATTCCTCCTTCCTTATGAACCGTAATGCCATTAATTTGGTGTTGCGGGGAAACAGGACTGTTACTTTGAAAAAATTAGAGTGTTTAAAGCAGGCTCACGCTTGAATACATTAGCATGGAATAATGAAATAGGACGATCGATCCTATTTTGTTGGTTTCTAGGATTGACGTAAT
OTU6472	928	1020	Generalist	LN616499	GTTAGTAGGTTGGTCATGCCTCTGGTATGTACTGGTCTCACTGATTCCTCCTTCCTGATGAGCCGTAATGCCATTAATTTGGTGTTGCGGGGAATCTGGACTGTTACTTTGAAAAAATTAGAGTGTTTAAAGCAGGCTAACGCTTGAATACATTAGCATGGAATAATGAAATAGGACGATCGATCCTATTTTGTTGGTTTCTAGGATTGACGTAAT
OTU6478	200	192	Generalist	KC708373	ATTAGTAGTCTGGTCGTGCCACTGGTATGTACTGGTCTTACTGATTTCTCCTTCCTGAAGAACCGTAATGCCATTAATTTGGTGTTGCGGGGAATCTGGACTGTTACTTTGAAAAAATTAGAGTGTTTAAAGCAGGCTAACGCTTGAATACATTAGCATGGAATAATGAAATAGGACGTTCGATCCTATTTTGTTGGTTTCTAGGATTGACGTAAT
OTU6609	12	447	Specialist_no.tillage	LT216986	GTCAGTAGGCTGGTCGTGCCACCGGTACGTACTGGTCTCACTGATTCCTCCTTCCTGAAGAACCGTAATGCCATTAATTTGGTGTTGCGGGGAAACAGGACTGTTACTTTGAAAAAATTAGAGTGTTTAAAGCAGGCTAACGCTTGAATACATTAGCATGGAATAATGAAATAGGACGATCGATCCTATTTTGTTGGTTTCTAGGATTGACGTAAT
OTU6669	242	75	Specialist_rotary	KF489092	GTCAGTAGATTGGTCGTGCCACCGGTACGTACTGGTCTCACTGATTCCTCCTTCCTGAAGAACCGTAATGCCATTAATTTGGTGTTGCGGGGAGACTGGACTGTTACTTTGAAAAAATTAGAGTGTTTAAAGCAGGCTAACGCTTGAATACATTAGCATGGAATAATGAAATAGGACGTTCGATCTTATTTTGTTGGTTTCTAAGATTGACGTAAT
OTU668	150	38	Specialist_rotary	MG429386	GTCAGTAGGTTGGTCGTGCCACCGGTACGTACTGGTCTCACTGATTCCTCCTTCCTGATGAGCCGTAATGCCATTAATTTGGTGTTGCGGGGAATTTGGACTGTTACTTTGAAAAAATTAGAGTGTTTAAAGCAGGCTAACGCTTGAATACATTAGCATGGAATAATGAAATAGGACGTTCGATCCTATTTTGTTGGTTTCTAGGATTGACGTAAT
OTU6885	1	50	Specialist_no.tillage	KY349897	TAGTAGGTTGGTCATGCCTCTGGTATGTACTGGTCTCACTGATTCCTCCTTCCTTATGAACCGTAATGCCATTAATTTGGTGTTGCGGGGAATTTGGACTGTTACTTTGAAAAAATTAGAGTGTTTAAAGCAAGCTAACGCTTGAATACATTAGCATGGAATAATGAAATAGGACGTTCGATCCTATTTTGTTGGTTTCTAGGATTGACGTAAT
OTU6913	20	41	Generalist	AY641824	ATCAATATTTCGGTCATGCCGTTGGTATGCACTGTTATCATTGATTTCTCACCTTCTAAAGAACCGTAATGCCATTAATTTGGTGTTACGGGGAATTAGGACTGTTACCTTGAAAAAATTAGAGTGTTTAAAGCAGGCTCACGCTTGAATACATTAGCATGGAATAATGAAATAGGACATCCGATTCTATTTTGTTGGTTTCTAGGATCGATGTAAT
OTU6970	112	36	Generalist	LT833784	ATCAGATTGTCGGTCGTGCCTCGGTACGCACTGGCATTATTGGTTCCTACCTTCTGAAGAACCGCGATGTCATTAATTTGGTGTCGTGGGGAATCAGGACTGTTACTTTGAAAAAATTAGAGTGTTTAAAGCAGGCGCGCGCTTGAATACATTAGCATGGAATAATGAAATAGGACGTTTGATTCTATTTTGTTGGTTTCTAGGATCGACGTAAT
OTU6983	3	57	Specialist_no.tillage	LT672486	ATTAGTAGTCTGGTCGTGCCACTGGTATGTACTGGTCTTACTGATTTCTCCTTCCTGAAGAACTGTGATGTCATTAATTTGGTGTTGCGGGGAATCTGGACTGTTACTTTGAAAAAATTAGAGTGTTTAAAGCAGGCTAACGCTTGAATACATTAGCATGGAATAATGAAATAGGACGTTCGATCCTATTTTGTTGGTTTCTAGGATTGACGTAAT
OTU7014	263	208	Generalist	KM659256	GTCAGTAGGTTGGTCGTGCCACCGGTACGTACTGGTCTCACTGATTCCTCCTTCCTGAAGAACCGCAATGCCATTAATTTGGTGTTGCGGGGAAACAGGACTGTTACTTTGAAAAAATTAGAGTGTTTAAAGCAAGCTAACGCTTGAATACATTAGCATGGAATAATGAAATAGGACGATCGATCCTATTTTGTTGGTTTCTAGGATTGACGTAAT
OTU7115	2	36	Specialist_no.tillage	LT833094	GTTAGTAGGTTGGTCATGCCTCTGGTATGTACTGGTCTCACTGATTCCTCCTTCCTTATGAACCGTAATGCCATTAATTTGGTGTTGCGGGGAAACAGGACTGTTACTTTGAAAAAATTAGAGTGTTTAAAGCAGGCTCACGCTTGAATACATTAGCATGGAATAATGAAATAGGACGATCGATCCTATTTTGTTGGTTTCTAGGATTGACGTAAT
OTU72	6	31	Specialist_no.tillage	KX529102	GTTCTACCGTTGGTCGGGCTTCGTCTGTACTGGCGTGTAGAATTTCTACCTTCTGGGGAACCATCATGTTATTAATTTAACGTGGTGGGAAACCAGGACCTTTACCTTGAAAAAATTAGAGTGTTCAAAGCAGGCTTATGTCTGAATACATTAGCATGGAATAATAAAATAGGACGGTGGTCCTGTTTTGTTGGTTTCTGAATCACCGTAAT
OTU7262	54	129	Generalist	KF489253	GTTCTACCGTTGGTCGGGCTTTGTCTGTACTGGCGTGTAGAATTTCTACCTTCTGGGGAACCATCATGTTATTAATTTAACGTGGTGGGAAACCAGGACCTTTACCTTGAAAAAATTAGAGTGTTCAAAGCAGGCTTATGTCTGAATACATTAGCATGGAATAATGAAATAGGACGTTCGATCCTATTTTGTTGGTTTCTAGGATTGACGTAAT
OTU7384	8487	10440	Generalist	LN555471	GTTAGTAGGTTGGTCATGCCTCTGGTATGTACTGGTCTCACTGATTCCTCCTTCCTTATGAACCGTAATGCCATTAATTTGGTGTTGCGGGGAATTTGGACTGTTACTTTGAAAAAATTAGAGTGTTTAAAGCAAGCTAACGCTTGAATACATTAGCATGGAATAATGAAATAGGACGTTCGATCTTATTTTGTTGGTTTCTAGGATTGACGTAAT
OTU7390	1439	6228	Specialist_no.tillage	MF567573	GTTCTACCGTTGGTCGGGCTTTGTCTGTACTGGCGTGTAGAATTTCTACCTTCTGGGGAACCATTATGTTATTAATTTAGCGTAGTGGGAAACCAGGACCTTTACCTTGAAAAAATTAGAGTGTTCAAAGCAGGCTTATGTCTGAATACATTAGCATGGAATAATAGAATAGGACGGTGGTCCTGTTTTGTTGGTTTCTGAATCACCGTAAT
OTU7457	7	23	Generalist	KF489267	GTTCTACCGTTGGTCGGGCTTTGTCTGTACTGGCGTGTAGAATTTCTACCTTCTGGGGAACCATCATGTTATTAATTTAACGTGGTGGGAAACCAGGACCTTTACCTTGAAAAAATTAGAGTGTTCAAAGCAGGCTTACGTCTGAATACATTAGCATGGAATAATAAAATAGGACGGTGGTCCTGTTTTGTTGGTTTCTGAATCACCGTAAT
OTU7472	271	261	Generalist	KM522671	ATCAGATTGTCGGTCGTGCCTCGGTACGCACTGGCATTATTGGTTCCTACCTTCTGAAGAACCGCGATGTCATTAATTTGGTGTCGTGGGGAATCAGGACTGTTACTTTGAAAAAATTAGAGTGTTTAAAGCAAGCTAACGCTTGAATACATTAGCATGGAATAATGAAATAGGACGTTCGATCCTATTTTGTTGGTTTCTAGGATTGACGTAAT
OTU7513	19	70	Specialist_no.tillage	LT217508	GTCAGTAGGTTGGTCGTGCCACCGGTACGTACTGGTCTCACTGATTCCTCCTTCCTGAAGAACCGTAATGCCATTAATTTGGTGTTGCGGGGAAACAGGACTGTTACTTTGAAAAAATTAGAGTGTTTAAAGCAAGCTAACGCTTGAATACATTAGCATGGAATAATGAAATAGGACGATCGATCCTATTTTGTTGGTTTCTAGGATTGACGTAAT
OTU7520	209	138	Generalist	LT831672	GTCAGTAGATTGGTCGTGCCACTGGTATGTACTGGTCTTACTGGCTCCTCCTTCCTGATGAACCGTAATGCCATTAATTTGGTGTTGCGGGGAGACTGGACTGTTACTTTGAAAAAATTAGAGTGTTTAAAGCAGGCTAACGCTTGAATACATTAGCATGGAATAATGAAATAGGACGTTCGATCCTATTTTGTTGGTTTCTAGGATTGACGTAAT
OTU7571	47	2	Specialist_rotary	MG429387	GTCAGTAGGTTGGTCGTGCCACCAGTACGTACTGGTCTCACTGATTCCTCCTTCCTGATGAACCGTAATGCCATTAATTTGGTGTTGCGGGGAATTTGGACTGTTACTTTGAAAAAATTAGAGTGTTTAAAGCAGGCTAACGCTTGAATACATTAGCATGGAATAATGAAATAGGACGTTCGATCCTATTTTGTTGGTTTCTAGGATTGACGTAAT
OTU7596	17	42	Generalist	KF489252	GTTCTACCGTTGGTCGGGCTATTGTCTGTACTGGTGTGTGGAATTTCTACCTTCTGGGGAACTATCATGTTATTAATTTAGCGTGGTAGGAAACCAGGACCTTTACCTTGAAAAAATTAGAGTGTTCAAAGCAGGCTTACGTCTGAATACATTAGCATGGAATAATGAAATAGGACGATCGATCCTATTTTGTTGGTTTCTAGGATTGACGTAAT
OTU780	122	69	Generalist	KM522519	ATCAGATTGTCGGTCGTGCCTCGGTACGCACTGGCATTATTGGTTCCTACCTTCTGAAGAACCGCGATGTCATTAATTTGGTGTCGTGGGGAATCAGGACTGTTACTTTGAAAAAATTAGAGTGTTCAAAGCAGGCTTACGCTTGAATACATTAGCATGGAATAATGAAATAGGACGTTTGATTCTATTTTGTTGGTTTCTAGGATTGACGTAAT
OTU7813	5	22	Generalist	HF968814	GTTCTACCATTGGTCGGGCAATAGTCTGTACTGGTGTGTAGAATTTCTACCTTCTGGGGAACTATCATGTTATTTATTTAGCGTGGTAGGAAACCAGGACCTTTACCTTGAAAAAATTAGAGTGTTCAAAGCAGGCTTACGTCTGAATACATTAGCATGGAATAATAAAATAGGACGG--TGGTCCTGTTTTGTTGGTTTCT-GAATCACCGTAAT
OTU7951	5908	5436	Generalist	LT216981	GTCAGTAGGTTGGTCGTGCCACCGGTACGTACTGGTCTCACTGATTCCTCCTTCCTGAAGAACCGTAATGCCATTAATTTGGTGTTGCGGGGAATCTGGACTGTTACTTTGAAAAAATTAGAGTGTTTAAAGCAGGCTAACGCTTGAATACATTAGCATGGAATAATGAAATAGGACGTTCGATCCTATTTTGTTGGTTTCTAGGATTGACGTAAT
OTU8008	1	1	Too_rare	KM659256	GTCAGTAGGTTGGTCGTGCCACCGGTACGTACTGGTCTCACTGATTCCTCCTTCCTGAAGAACCGCAATGCCATTAATTTGGTGTTGCGGGGAAACAGGACTGTTACTTTGAAAAAATTAGAGTGTTTAAAGCAAGCTAACGCTTGAATACATTAGCATGGAATAATGAAATAGGACGATCGATCCTATTTTGTTGGTTTCTAGGATTGACGTAAT
OTU8053	7	7	Generalist	KX529102	GTTCTACCGTTGGTCGGGCTTCGTCTGTACTGGCGTGTAGAATTTCTA-CCTTCTGGGGAACCATCATGTTATTAATTTAACGTGGTGGGAAACCAGGACCTTTACCTTGAAAAAATTAGAGTGTTCAAAGCAGGCTTATGTCTGAATACATTAGCATGGAATAATAAAATAGGACGGTGGTCCTGTTTTGTTGGTTTCTGAATCACCGTAAT
OTU8073	22	25	Generalist	KF489038	GTTCTACCGTTGGTCGGGCTTTGTCTGTACTGGCGTGTAGAATTTCTACCTTCTGGGGAACCATCATGTTATTAATTTAGCGTGGTGGGAAACCAGGACCTTTACCTTGAAAAAATTAGAGTGTTCAAAGCAGGCTTACGTCTGAATACATTAGCATGGAATAATAAAATAGGACGGTGGTCCTGTTTTGTTGGTTTCTGAATCACCGTAAT
OTU8229	63	69	Generalist	LT672485	ATTAGTAGTCTGGTCGTGCCACTGGTATGTACTGGTCTTACTGATTTCTCCTTCCTGAAGAACTGTAATGTCATTAATTTGGTGTTGCGGGGAATCTGGACTGTTACTTTGAAAAAATTAGAGTGTTTAAAGCAGGCTAACGCTTGAATACATTAGCATGGAATAATGAAATAGGACGTTCGATCCTATTTTGTTGGTTTCTAGGATTGACGTAAT
OTU8288	211	206	Generalist	HF568368	ATCAGATTGTCGGTCGTGCCTCGGTACGCACTGGCATTATTGGTTCCTACCTTCTGAAGAACCGCGATGTCATTAATTTGGTGTCGCGGGGAATCAGGACTGTTACTTTGAAAAAATTAGAGTGTTTAAAGCAGGCTTACGCTTGAATACATTAGCATGGAATAATGAAATAGGACGTTTGATTCTATTTTGTTGGTTTCTAGGATCGACGTAAT
OTU8311	135	90	Generalist	LT216986	GTCAGTAGGCTGGTCGTGCCACCGGTACGTACTGGTCTCACTGATTCCTCCTTCCTGAAGAACCGTAATGCCATTAATTTGGTGTTGCGGGGAAACAGGACTGTTACTTTGAAAAAATTAGAGTGTTTAAAGCAGGCTAACGCTTGAATACATTAGCATGGAATAATGAAATAGGACGATCGATCCTATTTTGTTGGTTTCTAGGATTGACGTAAT
OTU8354	58	92	Generalist	KF489093	ATTAGTAGTCTGGTCGTGCCACTGGTATGTACTGGTCTTACTGATTTCTCCTTCCTGAAGAACTGTAATGCCATTAATTTGGTGTTGCGGGGAAACAGGACTGTTACTTTGAAAAAATTAGAGTGTTTAAAGCAAGCTAACGCTTGAATACATTAGCATGGAATAATGAAATAGGACGATCGATCCTATTTTGTTGGTTTCTAGGATTGACGTAAT
OTU8441	544	485	Generalist	MG429387	GTCAGTAGGTTGGTCGTGCCACCAGTACGTACTGGTCTCACTGATTCCTCCTTCCTGATGAACCGTAATGCCATTAATTTGGTGTTGCGGGGAATTTGGACTGTTACTTTGAAAAAATTAGAGTGTTTAAAGCAGGCTAACGCTTGAATACATTAGCATGGAATAATGAAATAGGACGTTCGATCCTATTTTGTTGGTTTCTAGGATTGACGTAAT
OTU8487	402	350	Generalist	LC274502	ATCAGATTGTCGGTCGTGCCTCGGTACGCACTGGCATTATTGGTTCCTACCTTCTGAAGAACCGCGATGTCATTAATTTGGTGTCGTGGGGAATCAGGACTGTTACTTTGAAAAAATTAGAGTGTTTAAAGCAGGCGCACGCTTGAATACATTAGCATGGAATAATGAAATAGGACGTTTGATTCTATTTTGTTGGTTTCTAGGATTGACGTAAT
OTU851	4	74	Specialist_no.tillage	LC274502	ATCAGATTGTCGGTCGTGCCTCGGTACGCACTGGCATTATTGGTTCCTACCTTCTGAAGAACCGCGATGTCATTAATTTGGTGTCGTGGGGAATCAGGACTGTTACTTTGAAAAAATTAGAGTGTTTAAAGCAGGCGCACGCTTGAATACATTAGCATGGAATAATGAAATAGGACGTTTGATTCTATTTTGTTGGTTTCTAGGATTGACGTAAT
OTU8515	70	42	Generalist	KF489093	TAGTAGTCTGGTCGTGCCACTGGTATGTACTGGTCTTACTGATTTCTCCTTCCTGAAGAACTGTAATGCCATTAATTTGGTGTTGCGGGGAAACAGGACTGTTACTTTGAAAAAATTAGAGTGTTTAAAGCAAGCTAACGCTTGAATACATTAGCATGGAATAATGAAATAGGACGATCGATCCTATTTTGTTGGTTTCTAGGATTGACGTAAT
OTU8627	19	55	Generalist	KF489323	GTTCTACCGTTGGTCGGGCTTTGTCTGTACTGGCGTGTAGAATTTCTACCTTCTGGGGAACCATCATGTTATTAATTTAACGTGGTGGGAAACCAGGACCTTTACCTTGAAAAAATTAGAGTGTTCAAAGCAGGCTTATGTCTGAATACATTAGCATGGAATAATAAAATAGGACGGTGG-TCCTGTTTTGTTGGTTTCTGAATCACCGTAAT
OTU8668	5	27	Specialist_no.tillage	KF489323	CCGTTGGTCGGGCTTTGTCTGTACTGGCGTGTAGAATTTCTACCTTCTGGGGAACCATCATGTTATTAATTTAACGTGGTGGGAAACCAGGACCTTTACCTTGAAAAAATTAGAGTGTTCAAAGCAGGCTTATGTCTGAATACATTAGCATGGAATAATAAAATAGGACGGTGGTCCTGTTTTGTTGGTTTCTGAATCACCGTAAT
OTU8729	9	11	Generalist	KY349897	GTTAGTAGGTTGGTCATGCCTCTGGTATGTACTGGTCTCACTGATTCCTCCTTCCTTATGAACCGTAATGCCATTAATTTGGTGTTGCGGGGAATTTGGACTGTTACTTTGAAAAAATTAGAGTGTTTAAAGCAAGCTAACGCTTGAATACATTAGCATGGAATAATGAAATAGGACGTTCGATCCTATTTTGTTGGTTTCTAGGATTGACGTAAT
OTU8761	1	8	Too_rare	KX529102	GTTCTACCGTTGGTCGGGCTTCGTCTGTACTGGCGTGTAGAATTTCTACCTTCTGGGGAACCATCATGTTATTAATTTAACGTGGTGGGAAACCAGGACCTTTACCTTGAAAAAATTAGAGTGTTCAAAGCAGGCTTATGTCTGAATACATTAGCATGGAATAATAAAATAGGACGGTGGTCCTGTTTTGTTGGTTTCTGAATCACCGTAAT
OTU8822	196	172	Generalist	HF968813	GTTCTACCGTTGGTCGGGCAATAGTCTGTACTGGTGTGTAGAATTTCTACCTTCTGGGGAACCATCATGTTATTTATTTAGCGTGGTGGGAAACCAGGACCTTTACCTTGAAAAAATTAGAGTGTTCAAAGCAGGCTTACGTCTGAATACATTAGCATGGAATAATAAAATAGGACGGTGGTCCTGTTTTGTTGGTTTCTGAATCACCGTAAT
OTU8877	51	47	Generalist	LT216982	GTCAGTAGGTTGGTCGTGCCACCGGTACGTACTGGTCTCACTGATTCCTCCTTCCTGAAGAACCGTAATGCCATTAATTTGGTGTTGCGGGGAAACAGGACTGTTACTTTGAAAAAATTAGAGTGTTTAAAGCAGGCTAACGCTTGAATACATTAGCATGGAATAATGGAATAGGACGATCGATCCTATTTTGTTGGTTTCTAGGATTGACGTAAT
OTU893	79	61	Generalist	LT672571	GTCAGTAGGCTGGTCGTGCCACCGGTACGTACTGGTCTCACTGATTCCTCCTTCCTGAAGAACCGTAATGCCATTAATTTGGTGTTGCGGGGAAACAGGACTGTTACTTTGAAAAAATTAGAGTGTTTAAAGCAAGCTAACGCTTGAATACATTAGCATGGAATAATGAAATAGGACGATCGATCCTATTTTGTTGGTTTCTAGGATTGACGTAAT
OTU9098	133	138	Generalist	MG835476	TTAGTAGGCTGGTCATGCCTCTGGTATGTACTGGTCTCACTGATTCCTCCTTCCTGATGAACCGTAATGCCATTAATTTGGTGTTGCGGGGAATTTGGACTGTTACTTTGAAAAAATTAGAGTGTTTAAAGCAAGCTAACGCTTGAATACATTAGCATGGAATAATGAAATAGGACGTTCGATCCTATTTTGTTGGTTTCTAGGATTGACGTAAT
OTU9132	36	84	Generalist	LT672571	GTCAGTAGGCTGGTCGTGCCACCGGTACGTACTGGTCTCACTGATTCCTCCTTCCTGAAGAACCGTAATGCCATTAATTTGGTGTTGCGGGGAAACAGGACTGTTACTTTGAAAAAATTAGAGTGTTTAAAGCAAGCTAACGCTTGAATACATTAGCATGGAATAATGAAATAGGACGATCGATCCTATTTTGTTGGTTTCTAGGATTGACGTAAT
OTU9139	26663	23987	Generalist	LT723917	ATCAGATTGTCGGTCGTGCCTCGGTACGCACTGGCATTATTGGTTCCTACCTTCTGAAGAACCGCGATGTCATTAATTTGGTGTCGTGGGGAATCAGGACTGTTACTTTGAAAAAATTAGAGTGTTTAAAGCAGGCGCACGCTTGAATACATTAGCATGGAATAATGAAATAGGACGTTTGATTCTATTTTGTTGGTTTCTAGGATCGACGTAAT
OTU9193	31	66	Generalist	LN890608	GTCTGTCCATTGGTCGGGCTTCACGGTCCGTACTGGTGAGATGGGTTCCTACCTTCTGAATAACCGGCATGCCATTCAGTTGGTGCGCTGGGGAAGCAGAGCTATTACCTTGAAAAAATTAGAGTGCTTAAAGCAGGCTAGTGCTTGAATAGATTAGCATGGAATAATAAAATAGGACGGCATGGTTCTATTTTGTTGGTTTCTAGGATCACCGTAAT
OTU9312	3	238	Specialist_no.tillage	KP227194	GTTCTACCGTTGGTCGGGCTATTGTCTGTACTGGCGTGTAGAATTTCTACCTTCTGGGGAACTATCATGTTATTAATTTAGCGTGGTAGGAAACCAGGACCTTTACCTTGAAAAAATTAGAGTGTTCAAAGCAGGCTTATGTCTGAATACATTAGCATGGAATAATAAAATAGGACGGTGGTCCTGTTTTGTTGGTTTCTGAATCACCGTAAT
OTU9317	8	14	Generalist	KY020796	GTTCTACCGTTGGTCGGGCTTTGTCTGTACTGGCGTGTAGAATTTCTACCTTCTGGGGAACCATCATGTTATTAATTTAGCGTGGTAGGAAACCAGGACCTTTACCTTGAAAAAATTAGAGTGTTCAAAGCAGGCTTATGTCTGAATACATTAGCATGGAATAATAAAATAGGACGGTGGTCCTGTTTTGTTGGTTTCTGAATCACCGTAAT
OTU9362	2647	2122	Generalist	LT216833	GTCAGTAGGTTGGTCGTGCCACCGGTACGTACTGGTCTCACTGATTCCTCCTTCCTGAAGAACCGTAATGCCATTAATTTGGTGTTGCGGGGAAACAGGACTGTTACTTTGAAAAAATTAGAGTGTTTAAAGCAGGCTCACGCTTGAATACATTAGCATGGAATAACGAAATAGGACGTTTGATTCTATTTTGTTGGTTTCTAGGATCGACGTAAT
OTU9400	6	9	Generalist	MF196927	GTTCTACCGTTGGTCGGGCTTTGTCTGTACTGGCGTGTAGAATTTCTACCTTCTGGGGAACCATCATGTTATTAATTTAACGTGGTGGGAAACCAGGACCTTTACCTTGAAAAAATTAGAGTGTTCAAAGCAGGCTTATGTCTGAATACATTAGCATGGAATAATAGAATAGGACGGTGGTCCTGTTTTGTTGGTTTCTGAATCACCGTAAT
OTU9417	2377	1747	Generalist	LT217424	AGTAGGCTGGTCGTGCCACTGGTACGTACTGGTCTCACTGATTCCTCCTTCCTGAAGAACCGTAATGCCATTAATTTGGTGTTGCGGGGAAACAGGACTGTTACTTTGAAAAAATTAGAGTGTTTAAAGCAAGCTAACGCTTGAATACATTAGCATGGAATAATGAAATAGGACGATCGATCCTATTTTGTTGGTTTCTAGGATTGACGTAAT
OTU9473	58	121	Generalist	LT832515	GTCTGTCAATTGGTCGGGCTTCACGGTCCGTACTGGTTCGATGGGTTCCTACCTTCTGAATAACCAGCATGCCATTTAGTTGGTGCGCCGGGGAAGCAGAGCTATTACCTTGAAAAAATTAGAGTGCTTAAAGCAGGCTAGTGCTTGAATAGATTAGCATGGAATAATAAAATAGGACGGCATAGTTCTATTTTGTTGGTTTCTAGGATCACCGTAAT
OTU9557	119	97	Generalist	KM659259	ATTAGTAGTCTGGTCGTGCCACTGGTATGTACTGGTCTTACTGATTTCTCCTTCCTGAAGAACCGTAATGCCATTAATTTGGTGTTGCGGGGAATCGGGACTGTTACTTTGAAAAAATTAGAGTGTTTAAAGCAAGCTAACGCTTGAATACATTAGCATGGAATAATGAAATAGGACGATCGATCCTATTTTGTTGGTTTCTAGGATTGACGTAAT
OTU9560	50	11	Generalist	LT672572	GTCAGTAGGCTGGTCGTGCCACCGGTACGTACTGGTCTCACTGATTCCTCCCTCCTGAAGAACCGTAATGCCATTAATTTGGTGTTGCGGGGAAACAGGACTGTTACTTTGAAAAAATTAGAGTGTTTAAAGCAAGCTAACGCTTGAATACATTAGCATGGAATAATGAAATAGGACGATCGATCCTATTTTGTTGGTTTCTAGGATTGACGTAAT
OTU958	11	21	Generalist	KY588325	TTCTACCATTGGTCGGGCAATAGTCTGTACTGGTGTGTAGAATTTCTACCTTCTGGGGAACTATCATGTTATTAATTTAGCGTGGTGGGAAACCAGGACCTTTACCTTG-AAAAATTAGAGTGTTCAAAGCAGGCTTATGTCTGAATACATTAGCATGGAATAATAGAATAGGACGGTGGTCCTGTTTTGTTGGTTTCTGAATCACCGTAAT
OTU9627	195	220	Generalist	KT762239	GTTAGTAGGTTGGTCATGCCTCTGGTATGTACTGGTCTCACTGATTCCTCCTTCCTGATGAACCGTAATGCCATTAATTTGGTGTTGCGGGGAATTTGGACTGTTACTTTGAAAAAATTAGAGTGTTTAAAGCAAGCTAACGCTTGAATACATTAGCATGGAATAATGAAATAGGACGTTTGATTCTATTTTGTTGGTTTCTAGGATCGACGTAAT
OTU9639	2187	1357	Generalist	AM946769	GTTCTACCATTGGTCGGGCAATTGTCTGTACTGGCGTGTGGAATTTCTACCTTCTGGGGAACTATCATGTTATTAATTTAGCGTGGTGGGAAACCAGGACCTTTACCTTGAAAAAATTAGAGTGTTCAAAGCAGGCTTACGTCTGAATACATTAGCATAGAATAATAAAATAGGACGGTGGTCCTGTTTTGTTGGTTTCTGAATCACCGTAAT
OTU981	122	134	Generalist	LC274502	ATCAGATTGTCGGTCGTGCCTCGGTACGCACTGGCATTATTGGTTCCTACCTTCTGAAGAACCGCGATGTCATTAATTTGGTGTCGTGGGGAATCAGGACTGTTACTTTGAAAAAATTAGAGTGTTTAAAGCAGGCGCACGCTTGAATACATTAGCATGGAATAATGAAATAGGACGTTTGATTCTATTTTGTTGGTTTCTAGGATTGACGTAAT
OTU9874	10	58	Specialist_no.tillage	KY349897	GTTAGTAGGTTGGTCATGCCTCTGGTATGTACTGGTCTCACTGATTCCTCCTTCCTTATGAACCGTAATGCCATTAATTTGGTGTTGCGGGGAATTTGGACTGTTACTTTGAAAAAATTAGAGTGTTTAAAGCAAGCTAACGCTTGAATACATTAGCATGGAATAATGAAATAGGACGTTCGATCCTATTTTGTTGGTTTCTAGGATTGACGTAAT
OTU9884	0	24	Specialist_no.tillage	LT216834	GTCAGTAGGTTGGTCGTGCCACCGGTACGTACTGGTCTCACTGATTCCTCCTTCCTGAAGAACCGTAATGCCATTAATTTGGTGTCGCGGGGAAACAGGACTGTTACTTTGAAAAAATTAGAGTGTTTAAAGCAGGCTAACGCTTGAATACATTAGCATGGAATAATGAAATAGGACGTTCGATCTTATTTTGTTGGTTTCTAAGATTGACGTAAT
OTU9916	52	16	Generalist	KY436266	GTTAGTAGGTTGGTCATGCCTCTGGTATGTACTGGTCTCACTGATTCCTCCTTCCTTATGAACCGTAATGCCATTAATTTGGTGTTGCGGGGAATTTGGACTGTTACCTTGAAAAAATTAGAGTGTTTAAAGCAAGCTAACGCTTGAATACATTAGCATGGAATAATGAAATAGGACGTTCGATCTTATTTTGTTGGTTTCTAGGATTGACGTAAT
OTU9917	6	14	Generalist	LN620307	GTCTGTCCATTGGTCGGGCTTCACGGTCCGTACTGGTGTGATGGGTTCCTACCTTCTGAATAACCAGCATGCCATTCAGTTGGTGCGCCGGGGAAGCAGAGCTATTACCTTGAAAAAATTAGAGTGCTTAAAGCAGGCTAGTGCTTGAATAGATTAGCATGGAATAATAAAATAGGACGGCATGGTTCTATTTTGTTGGTTTCTAGGATCACCGTAAT
OTU9923	285	72	Specialist_rotary	LT831672	AGTAGATTGGTCGTGCCACTGGTATGTACTGGTCTTACTGGCTCCTCCTTCCTGATGAACCGTAATGCCATTAATTTGGTGTTGCGGGGAGACTGGACTGTTACTTTGAAAAAATTAGAGTGTTTAAAGCAGGCTAACGCTTGAATACATTAGCATGGAATAATGAAATAGGACGTTCGATCCTATTTTGTTGGTTTCTAGGATTGACGTAAT
OTU993	64	6	Specialist_rotary	LT672571	GTCAGTAGGCTGGTCGTGCCACCGGTACGTACTGGTCTCACTGATTCCTCCTTCCTGAAGAACCGTAATGCCATTAATTTGGTGTTGCGGGGAAACAGGACTGTTACTTTGAAAAAATTAGAGTGTTTAAAGCAAGCTAACGCTTGAATACATTAGCATGGAATAATGAAATAGGACGATCGATCCTATTTTGTTGGTTTCTAGGATTGACGTAAT

## Sheet: Table S4
Supplementary Table S4: Results of indicator species analysis showing AMF characteristic (P <0.05) in each tillage management.
OTU No.	Accession No.	Genus	No-tillage	Rotary tillage	Indicator value	P-value
OTU9923	LT831672	Glomus	0	1	0.893	0.011
OTU4983	LT935650	Glomus	0	1	0.844	0.01
OTU993	LN616477	Glomus	0	1	0.843	0.041
OTU2866	LT934687	Glomus	0	1	0.833	0.012
OTU3268	LT216978	Rhizophagus	0	1	0.797	0.026
OTU1606	LT217431	Glomus	0	1	0.786	0.027
Note: 1 represent the indicator species of this group.
